# Supplementary material for: A cross-sectional study of the role of epithelial cell injury in kidney transplant outcomes
Source: JCI Insight. 2025 Apr 15;10(10):e188658. doi: 10.1172/jci.insight.188658 (PMC12128995; doi:10.1172/jci.insight.188658)
Supplement: Supporting data values [file jciinsight-10-188658-s103.xlsx]

## Sheet: Figure 3A
Injury PC1	Injury PC2
2.31369	-4.77378
0.288594	1.40035
-2.58118	-1.00161
-1.88483	1.4551
4.9763	1.52754
-0.308266	1.604
-2.13453	-0.229984
1.56371	1.90009
-0.0932185	0.902926
-3.25217	0.224159
-2.94478	-0.91507
-1.03586	-0.641384
-2.46223	0.139514
-1.22755	-1.12666
0.254317	1.13287
1.56945	1.32709
-2.21573	-0.880921
2.773	1.66075
2.13894	1.12975
-3.17008	0.109453
-0.273161	1.31135
3.04868	0.539253
-2.77826	0.495828
-2.33147	-1.63606
-0.176338	1.17727
0.205311	1.20305
-3.03155	0.398416
0.842838	1.45042
0.704143	0.864027
-3.68597	-0.735724
-2.27487	1.77
-2.2339	-1.12664
-1.56842	1.10593
-0.847441	1.02562
3.40168	1.42864
1.36924	1.21061
1.47562	0.745063
0.410102	0.0789703
2.37989	-0.0131321
-1.00221	2.37232
-2.84012	-0.253171
3.48958	-4.22455
-1.67774	0.656893
-1.00048	0.471217
0.0118079	1.16604
1.16256	0.877391
-1.45384	0.0583968
-1.86403	-1.06547
3.20329	-1.0211
2.96327	-1.19692
0.410793	1.528
-0.883895	1.15199
4.66041	-1.62135
3.72866	2.02552
-2.71886	0.208632
2.37552	2.59239
-3.46876	-0.176254
-2.83081	-0.0291783
0.831894	-2.97676
1.08405	-3.18687
-1.37882	0.23438
-1.98379	-0.376013
2.48982	1.82534
0.219534	0.547183
-3.31803	0.74063
1.49969	0.340426
0.710357	0.614542
4.36317	0.695235
-3.43079	-0.156548
1.4393	-0.0625164
-2.44673	-0.502517
-0.980191	-0.561306
-0.673665	0.0809365
-0.972746	0.774961
1.84062	1.83918
1.85938	1.28386
-0.252175	1.11045
-1.07065	0.678773
-3.87497	0.585031
1.02057	0.425508
3.05047	0.715765
4.12194	0.692138
1.61691	-1.03042
-1.75313	-0.178977
-1.83013	-1.97324
-2.54879	0.0688612
0.824635	-0.749764
1.19891	-0.661022
1.76724	-3.54554
-2.57927	1.38848
-2.72893	0.387756
-2.59979	0.271457
-2.41987	-0.93084
1.32755	-2.12425
-2.86557	-0.470404
2.32708	-0.923007
0.329712	-3.16021
-2.00935	0.773599
-0.846561	0.531097
-2.00939	0.86319
0.205243	-1.2889
2.28071	-1.21565
1.58228	-2.69334
2.26455	0.504789
3.47757	0.692319
-0.369056	1.75727
-2.71037	0.166239
-2.33156	-0.760943
-2.7948	0.641244
-3.48638	0.503508
-3.51758	0.915253
1.38774	-0.0218156
0.686387	0.212402
-2.58033	0.505563
0.28345	0.15649
3.27049	2.26143
4.39986	1.3942
-3.2031	1.73161
-3.52611	0.97952
-1.78269	1.10646
-1.38103	0.48028
1.07625	1.7215
2.56992	-1.94737
1.51062	0.523635
-1.11124	0.354358
-1.53802	-1.27788
0.523813	-1.44792
-1.98547	1.66867
-0.872978	-1.65945
0.0283063	-0.299585
0.435179	0.945814
1.0047	0.255025
1.44758	0.280504
0.370432	0.653557
0.446764	0.48281
0.504093	2.17956
-0.7333	-0.298254
0.306415	1.03774
0.512674	0.163766
-1.67976	0.467695
-1.965	1.38709
0.534541	2.14645
-0.124457	0.55992
3.16542	2.97625
3.47806	0.786798
-2.43842	0.378855
0.241247	-0.498535
-0.263017	-1.22185
-0.183551	-1.06878
-0.401104	0.585894
0.364739	1.65387
-4.22198	0.345703
1.70041	1.22419
-0.450447	1.9193
-0.384505	0.616084
-0.43389	0.216661
0.930992	-0.67625
-0.393247	-0.134156
-0.787841	0.0431305
-3.52939	0.476809
0.299677	-1.06726
0.516507	-0.659102
-1.08171	0.133594
4.42228	1.90643
-4.02912	-0.181788
-4.19723	0.519453
-0.294093	-0.140436
-2.74593	0.848372
0.398577	-2.1174
0.96139	-0.286024
-1.15129	0.765197
-1.36939	1.52401
-2.09128	-0.351875
1.7077	0.0680948
-0.920318	-1.54809
2.31391	2.89709
-1.75896	1.99938
-2.82351	-0.241222
-1.22042	-1.36388
-4.31498	-0.185673
-2.16892	1.46992
-0.434283	1.765
-0.622264	-1.02892
0.704905	-1.33751
-3.64888	0.507452
-0.686796	0.327653
-3.09962	-0.497905
-0.627001	0.814718
2.20347	0.642774
-0.79655	0.28637
-2.41537	0.142159
-3.49026	0.162902
-1.48408	-0.679566
-1.43961	-1.32069
-2.07358	0.845609
-2.49543	1.09354
2.58878	-0.41484
-3.45993	-0.404056
-0.868032	-0.689903
0.742402	-3.20454
2.02195	-1.29207
0.39268	1.22296
1.54755	-0.11012
1.36219	0.0428422
-1.02107	2.04345
-0.0259877	1.58541
-2.40054	0.255886
-0.377324	0.620389
-3.21212	0.144417
-3.30515	-0.885231
-0.428184	0.420728
1.61024	0.466574
1.04643	1.16697
-1.92484	-0.343034
4.08551	1.9011
3.98064	2.38139
-1.42146	-0.657426
-2.88444	-1.19694
-0.699025	1.55762
-0.616193	1.24195
3.58221	2.36122
-1.12246	1.10077
-0.0413743	-1.38627
0.113932	-1.81383
-0.631485	-0.203663
-1.95909	1.23915
1.99882	1.74277
-2.57527	0.79792
-2.67689	0.495249
0.20478	1.36833
-0.157191	-0.650502
-1.09907	-1.58075
-0.35801	-0.115244
-2.5838	0.330163
2.09218	-1.82688
1.83162	-1.15154
1.49157	-1.04775
0.206527	-1.955
3.07507	1.09011
1.85795	-3.54663
3.41702	0.507502
-1.19921	0.829659
-1.65442	0.866774
-0.172905	-2.48175
-0.346673	-2.60455
1.39448	2.27277
-1.61789	-1.95569
-1.57106	-2.06688
-2.8642	0.24319
0.623056	-3.33469
4.23418	-1.47361
0.525863	1.80143
0.0595146	-1.43089
0.318453	-0.172279
4.44597	1.02028
4.5645	0.904569
1.77266	1.15408
1.08367	1.80659
-1.92536	0.481328
-1.76443	1.48663
-1.83395	1.04887
-2.68792	-0.974015
-0.312286	-1.8464
-0.516503	1.41931
-2.10974	-0.506419
4.70716	-0.0915996
-0.598655	0.391722
4.10508	0.559056
-1.9602	-1.47924
-1.61273	1.21282
3.95196	-0.51197
1.01602	1.50613
1.5939	0.924277
0.108065	-1.52859
1.5456	-0.449621
0.748874	0.0784004
4.02035	-0.578281
1.37267	1.8746
-0.810998	0.59643
-1.41305	-1.96688
-1.67547	-1.94344
-1.77289	0.219712
0.0936919	0.524114
-0.34717	0.368439
-2.46147	0.266136
1.72382	2.26291
-0.347242	-2.58622
-2.18397	-0.962493
3.33685	1.30013
-0.974529	0.66786
0.290695	-0.7167
-2.00982	-0.839602
-2.7012	-1.16979
-0.603622	2.14469
-0.90182	0.396368
0.276593	0.265787
-1.0343	-0.677096
0.446122	-1.53061
-0.2446	0.934287
-4.43105	-0.183402
-3.46865	1.1232
-2.6476	0.127047
-1.45754	-0.634474
0.09367	1.68346
1.12056	-3.464
-0.901647	-2.07537
1.70918	-0.276541
0.623956	-1.91162
0.814451	-0.126911
0.491831	0.53456
-0.755397	0.58152
-0.499235	-0.233172
-2.73784	0.312387
-1.30433	0.167429
-0.422445	0.166336
-3.02554	0.569229
-1.10835	-2.15624
3.37382	0.113272
0.0215142	-2.25398
0.495171	-2.72867
0.794043	-2.73472
-3.24894	-0.611387
1.20666	2.87614
-2.93466	0.62311
1.0323	0.816469
-4.10556	0.00755534
-0.938702	-0.275159
-1.31956	-0.024687
-0.0987936	1.88096
-1.86181	0.882977
0.640753	3.26371
4.17762	-0.361083
1.91018	-0.85435
-0.351292	0.835776
0.185128	-0.835493
-0.678143	-2.26711
-1.40829	-1.62685
0.207594	2.73774
-3.20284	-0.263814
-3.01484	-1.18045
3.62038	0.11704
0.881674	0.457307
-2.5779	0.387906
-1.52401	-2.26256
-4.25443	-0.556228
1.62472	0.201948
-1.99581	-1.02486
-0.794513	-1.59894
-2.39909	-0.502701
-0.860309	-1.43355
-0.731675	1.15608
4.42952	-0.426221
-1.27771	0.858147
2.13396	0.410079
4.60436	0.932196
1.90483	-0.212484
0.254226	-0.919322
-1.05223	0.0365116
-1.20517	0.526065
-3.47338	-0.0089893
1.40269	-0.267582
-1.71822	0.366651
0.547374	-1.37371
-2.27274	-0.445894
-1.08117	1.80075
-0.309388	2.48857
2.82856	1.39448
2.99529	2.53148
-0.280273	0.711871
3.37615	2.18939
3.63615	0.329719
-3.35481	-0.788961
2.19918	1.06988
-3.43095	1.11316
-2.76865	-0.634637
-1.47655	-0.99569
0.920738	1.43731
3.61192	2.30923
-0.781573	1.84322
0.186502	0.565164
0.267819	1.29381
1.07849	1.36679
-3.76156	0.216353
-2.55605	0.43252
-1.26158	0.257662
-1.95713	0.519535
0.222717	0.282714
-1.40853	-0.664768
0.78941	-0.682871
1.89989	0.521707
-1.42216	-0.255963
-4.30177	1.11154
-2.40399	1.08119
3.0118	2.78969
-2.12459	0.579586
-1.89615	1.36239
-3.93719	0.925834
-0.572579	1.44266
2.70831	1.54635
0.142316	1.76782
-1.13606	0.758296
-1.97731	0.662767
-0.116109	1.71216
0.291946	0.981169
-1.56697	0.755937
-2.48193	0.311683
-0.721724	0.664961
-3.0578	0.0600305
-2.86425	0.941337
-2.12601	1.50977
-3.66918	0.459057
1.0354	1.96008
2.25844	1.94785
-0.15726	2.15188
-1.2013	1.77455
-2.69268	0.697391
-3.41754	0.726713
4.04038	1.78228
-3.65358	0.457007
-3.43613	1.14492
3.59325	1.62382
-1.22852	1.38058
1.14319	1.71432
-2.17425	0.867104
-0.544225	1.77734
-2.02247	0.864115
2.25991	1.45688
-1.67837	1.15463
-4.32777	1.0483
-0.511662	1.27659
-1.41987	-0.12909
0.870024	0.542467
0.778736	1.5703
1.20369	2.33999
0.0362628	1.33586
-0.890299	2.05029
-2.74275	0.885515
-2.23794	1.05982
-1.50607	0.913255
-2.32205	0.774704
-2.44022	0.136974
-1.63139	0.985814
-2.18373	0.229501
-2.94843	0.36066
-1.49128	0.643935
-2.65269	1.01215
-1.3909	1.17482
2.3631	3.03598
-0.659917	2.37953
-0.509367	1.24801
-1.83134	1.11216
-1.0766	0.588945
-3.74742	0.0890036
-0.554826	0.85874
0.231257	0.214705
-3.55827	-0.582375
-0.787922	2.05454
-0.0312552	2.18944
-0.922844	0.994462
-2.39469	0.612701
-1.66871	-0.325777
1.70617	1.81142
3.23551	1.01704
-2.25222	1.51639
-1.38735	0.379718
2.9203	0.801969
-4.33524	0.0193744
-1.05509	-1.16536
-0.576918	-1.99441
-1.5865	-0.383305
-0.970573	-1.13299
-1.6797	-1.78863
0.0594784	0.570517
2.62992	1.52424
-1.53256	0.612641
-1.94409	-1.46551
-1.17571	0.396905
-1.20038	-2.05761
-1.81371	-1.28373
-2.71009	-0.165537
0.0839718	-3.17216
1.03794	-3.18087
-1.44684	-0.757591
-0.919367	-1.3806
2.03938	-0.422135
2.16538	-3.67277
-0.214585	0.727986
1.14874	0.578856
5.18865	0.473217
1.51065	-0.74075
1.24924	-3.14976
4.42666	-1.03188
1.33935	-2.39945
0.0980937	-1.82646
-0.46274	-1.84566
2.56448	0.591094
0.800833	0.409326
5.81709	-0.406073
3.40838	-1.02577
2.88406	1.1569
-0.601891	-1.5232
0.621051	-1.51386
0.586917	-2.2909
4.21088	1.73542
0.86978	-0.70877
2.42103	-1.49396
3.78103	0.781372
1.56963	-0.177073
-1.40211	-1.36704
-2.28841	-2.24771
0.888722	0.89172
3.9658	-0.267257
-0.556436	-2.6375
-1.43843	-1.27053
2.23484	-3.76881
0.144799	-3.05828
-0.592334	-0.849178
1.1595	-1.36742
-2.3006	-0.400047
-2.65813	-1.12247
-1.46541	-0.801585
1.43284	-0.315642
-0.255292	-2.24816
1.72023	-2.61708
1.09986	-1.40987
1.56194	-3.50539
0.420593	-1.99488
-0.353742	0.406761
1.96148	0.650477
-2.63599	-0.817829
2.41305	-1.93783
-1.885	-0.681333
0.624734	0.242161
-1.54464	-0.377666
-0.935368	0.10007
-2.71505	0.248399
1.24641	-0.561591
1.68208	-0.641812
-3.65515	-0.571224
-2.90838	-0.0338342
1.44837	-1.66969
0.385319	-0.0767554
1.37134	-0.372874
-0.955501	-0.944815
-0.288912	-0.633975
1.89021	-1.33759
4.13192	0.00359602
-0.0327649	-1.29594
-1.54509	-0.600546
-1.02878	-0.99259
-3.04643	0.259921
0.19209	-0.167766
-1.65009	-0.237448
0.481462	0.385825
-1.29973	-0.743879
1.74161	0.360598
0.349735	-0.129016
-1.50141	0.492456
0.18115	-0.965593
2.21071	0.879049
0.532949	-1.15624
4.68736	-1.72757
2.43403	0.144841
-1.09327	-1.38452
-2.64401	-0.860112
-1.17061	-1.27237
1.56632	0.529055
-2.76651	0.310119
-2.33506	0.378458
-1.86821	-0.72285
-1.42997	0.770079
2.286	0.455182
3.91683	1.10084
0.596201	1.54892
-2.02324	-0.674906
-1.26532	-0.789822
-0.59838	0.0250482
0.919803	-3.53463
-0.282563	-2.92514
-0.160502	-1.31714
2.80818	-4.3911
-1.47368	-1.30244
-1.89233	1.38029
0.869287	1.60673
0.415808	-3.87318
-1.17245	-1.61933
0.208256	-1.40106
-3.33963	-0.158711
-2.47092	-0.173821
-0.25065	-0.65931
-0.288108	-0.326641
2.13717	1.43699
3.43362	-1.49879
-1.39182	0.324746
-3.13198	0.162587
-2.31149	0.515148
-1.14106	0.619335
-0.83051	-0.0146066
2.33823	-0.202078
2.32232	-2.01713
-2.64841	-0.426597
-0.082686	-2.11338
-3.38163	-0.33556
-2.76015	-0.393827
0.302894	-0.245321
0.77145	-0.674684
0.80328	0.453244
0.587035	-0.293533
-1.41367	0.161004
1.79729	0.607057
-0.437492	0.794834
-2.06104	0.602683
-0.405236	-0.906778
1.84057	1.05568
-0.758576	-1.40685
-3.73132	-0.292712
0.953945	-2.23231
3.03462	-2.89328
3.46659	0.00217721
-0.259811	-2.08503
-3.42133	-0.239775
-1.51457	-2.81134
-4.5565	0.12065
0.936482	-3.43736
-1.64444	-1.23878
-0.0367555	-2.69484
-0.429956	-1.25944
0.711595	0.244208
-2.62204	-1.06078
-4.18246	1.16078
-3.37167	0.287954
-2.05358	-0.921394
-2.78795	-1.57829
-3.7434	-0.608085
2.73165	-2.54536
-1.18502	-0.0306102
-2.97926	-0.668009
-0.945227	-0.892257
-0.70505	0.00113227
-1.18404	-1.04797
-3.4713	-0.465806
1.81306	-1.21294
-3.90021	-0.0675652
0.767495	-1.04403
2.51353	-1.52273
1.65133	0.197267
0.862875	-1.98378
-2.02724	0.658923
1.96452	1.82641
0.0337183	0.993993
-3.33723	-0.068136
-1.18247	0.966488
0.695905	-2.89685
-1.617	-0.443777
-0.357064	-1.52138
1.88841	-1.27331
1.02981	-3.21028
0.163708	1.81397
-2.69309	-1.09433
-3.73853	0.438946
0.168429	-1.99051
-1.11321	-1.14443
-2.48555	-0.277176
2.38631	-2.5015
-2.44594	0.19585
-2.08947	-2.04279
-1.26521	-0.0956853
-1.33057	-1.66535
2.12225	-0.897373
-3.13418	-0.15465
-0.488004	1.15491
-0.302323	1.4727
2.03781	2.21568
-0.578068	1.90194
-0.383753	-0.457581
0.0459826	1.38686
2.74013	1.21837
0.731585	0.315987
-0.30473	-2.22365
-2.09162	1.31131
0.242528	0.822627
4.03586	0.522607
2.86582	0.158585
4.26297	1.93431
-3.51914	-0.615504
-0.165105	-1.20042
-4.20272	-0.757016
-1.41668	-0.479435
1.27219	2.35023
1.75129	1.16264
2.20865	1.37035
1.63938	1.95125
-1.34309	0.620608
-3.26049	0.194998
-2.5036	0.247673
-2.36786	-0.731098
-1.44152	-1.65432
1.76516	1.01811
-3.25436	-0.864435
-2.80113	-1.28539
-0.0668254	-0.826256
1.10623	2.06116
-1.57921	1.20617
2.85536	-3.38386
0.493467	0.520524
0.218968	-0.949389
1.60852	2.44054
1.23725	1.63718
1.3152	0.238337
2.1187	-1.65691
2.63807	-1.0004
0.213619	-1.03874
-0.467695	-1.14037
4.60806	0.0512417
5.86202	0.938677
0.524161	-0.0728937
3.51714	-2.47072
3.44163	0.408801
2.7804	-2.3837
3.33478	-0.841181
1.49807	-2.24628
1.00446	-2.50819
-0.283883	0.231527
0.797582	-2.36974
-1.71937	0.0375445
-2.54037	0.852729
1.38173	0.414708
-2.2585	0.539975
-1.43379	0.516536
0.939737	0.90988
-0.426847	-0.447983
0.197031	-0.874506
2.2422	1.04195
2.88504	-1.78549
4.09058	0.0838862
0.036827	-0.588721
4.98818	0.468641
2.78124	-2.35686
-2.08965	-0.492587
4.9917	-0.576994
2.51753	1.55474
2.32168	-2.55156
4.03925	-1.29194
-1.6401	-1.1001
3.56724	-1.022
-0.679021	-1.18225
2.01252	-0.290518
2.67916	-0.786693
1.66773	2.29399
-0.434382	-0.692486
-1.27284	0.471025
-4.01895	0.314067
-2.12455	-0.70158
0.652921	0.38217
0.604219	2.00656
-3.64788	-0.910994
-3.07254	-0.622543
2.78154	0.189797
-2.531	-0.245049
-2.94072	0.216324
-2.05425	-0.314326
-1.10163	-1.08601
-1.48694	0.638398
1.41473	1.2295
2.00507	-1.2175
2.94933	-2.00585
0.376528	-1.76975
0.555467	0.900799
-1.77333	0.27825
2.29051	1.70556
0.00466142	-1.27243
3.43676	-1.48638
3.148	1.31547
3.96038	1.32991
1.53256	1.56344
-1.49975	0.402449
2.48783	1.11284
-0.980438	0.731445
0.745749	0.615592
-0.804945	1.14984
0.290403	1.33904
3.53618	0.369232
0.900104	-0.985548
1.50431	-0.262092
1.62511	-0.673555
2.83402	1.06869
0.486657	0.841596
2.6946	1.53959
3.38468	1.28298
3.90119	0.682346
-3.10902	0.102784
-0.468551	-0.232275
0.239574	0.832429
-0.47064	1.07596
1.60698	1.71824
5.25394	0.115967
5.62436	1.44868
2.34157	-0.0124641
5.93502	-3.62807
0.207353	1.50925
-1.37258	1.22968
3.38637	-0.117329
-1.11105	0.363325
4.6555	2.32177
-2.73559	0.695832
-4.35331	-0.448199
-3.44272	0.803205
-2.04664	0.275196
0.496031	0.14994
3.05986	2.2648
5.46999	0.906141
0.304991	0.183383
-0.732946	0.199085
-2.92135	-0.143153
-3.90978	0.707772
-1.1275	0.989233
1.35413	1.62154
-2.14062	-0.290478
1.38076	0.236989
0.144431	0.443729
-0.0920826	2.53722
1.5921	-0.456677
-3.06636	0.503256
2.45013	0.566493
-4.14536	0.820108
-0.884169	-3.17131
2.14474	1.98032
-1.46667	-0.604417
-1.34271	1.45427
3.29419	0.923109
1.71632	0.609641
0.357615	-0.665945
-1.27224	0.462711
3.86018	-3.39786
-1.38122	-1.26844
-2.78126	-0.653709
3.03735	1.38733
1.5286	-0.514551
1.58908	0.395371
-0.761237	-1.75886
-0.635666	-1.80122
0.54449	1.08207
1.65695	-0.440897
2.33771	-3.71198
-0.103672	-1.16396
0.892299	-3.2507
0.463722	1.11109
0.353062	-2.45341
1.70814	-3.15654
-0.164724	-0.0989394
0.550103	-4.0272
1.51786	1.58637
0.793532	-1.36662
1.12092	0.328063
1.70358	-0.338772
1.57044	-3.44718
1.26837	-1.06369
2.54885	-0.331615
0.572798	-0.188717
0.95165	-2.18883
0.761003	-1.85766
-1.97594	-0.181231
1.28579	-1.04119
3.05623	-0.286999
1.4461	-1.8087
-0.998656	-0.820575
2.39847	0.543506
-1.7752	-0.514728
2.18934	-1.65465
1.60724	0.986183
0.923824	-0.578747
-3.24764	-0.893877
-2.63621	-0.848089
-0.225223	-2.19412
-0.636229	-0.303487
0.231272	-0.502655
4.16006	-1.354
1.69306	-0.327548
1.09132	-0.653104
0.633157	-1.50297
-1.98872	-1.60171
2.14993	-0.606892
1.24726	-1.00214
1.24635	-4.1048
0.431534	-1.18872
-1.33194	-2.07238
3.03284	0.74712
0.757796	-2.48322
1.227	-4.50057
3.61615	-0.243421
2.87739	0.97719
-2.62184	-0.180075
2.93663	1.08524
1.05412	-2.88485
-0.895616	-2.1279
-1.92756	-1.49126
0.583945	-1.1289
2.17003	-0.270297
2.06571	-1.51744
3.47406	-2.57499
0.194323	-1.88001
0.315625	-3.56379
0.447904	-1.35409
1.87311	-1.83283
0.307233	-1.65275
0.660757	0.596451
0.691203	-0.356
-1.45187	-0.356815
-0.185159	-2.02153
2.35481	-0.906519
0.833402	1.3953
-1.31626	-0.614636
2.79441	-4.48683
3.03578	-1.43774
0.370881	-0.579226
0.545196	-1.06089
-1.76189	0.730677
0.155541	-1.65222
2.46297	0.351292
-2.4177	-1.14442
0.734167	-2.03558
-0.779764	-0.571358
-0.840353	-0.25668
0.965014	-0.479181
0.394399	-1.26556
3.71778	1.17116
-1.23316	0.639131
2.50147	0.3994
-0.549754	-0.361731
0.845386	-0.67994
-2.08194	-0.420721
-1.45966	-1.53294
0.125073	1.15559
1.05633	-0.808138
-3.27749	0.421569
-0.461826	-0.724066
0.163374	-2.68333
1.11114	-1.93693
1.34985	-0.931826
0.68981	-2.52634
-1.64134	-0.256575
-1.45891	-0.945748
0.269515	-3.24738
-0.775844	-1.33023
-0.882443	-2.41963
2.34145	-0.215839
2.4725	1.40788
0.673624	-0.302768
-0.920908	-0.370467
2.47263	-0.848677
-0.0570753	-0.960747
0.259508	-0.494462
-1.29899	-1.13804
-1.06522	-1.02118
1.72853	-3.47465
0.167247	0.212996
-0.517654	-0.197746
-1.17622	-0.369916
1.81246	-0.86224
1.151	-1.32515
-1.05025	-1.50742
-3.24677	-0.299451
-0.00357103	-2.99812
-0.89476	-0.413407
-2.94079	-0.162713
1.88572	-2.14889
-0.952884	-1.83169
1.46651	0.261257
3.59947	1.03452
1.30718	-1.19628
3.9876	-0.101003
5.30333	0.414894
3.48034	-0.596807
-1.23376	-0.763876
1.25067	-4.12868
1.90718	-1.13574
-0.713461	-1.69809
3.16594	-0.282203
2.93463	0.791845
0.962274	-2.859
2.79943	-1.7945
-2.26697	-1.38909
1.46354	-3.48586
-0.843965	-0.445173
-0.0777566	-0.647852
-0.550549	-2.43522
-2.16321	-1.07566
0.81001	-0.526503
3.64319	-2.40982
3.51825	0.367237
3.23264	-1.41829
0.669312	-2.837
-0.87377	-1.06961
-0.997074	-0.604736
-1.34536	-2.36302
-1.09979	-2.23079
-0.36314	-1.85218
-1.50223	-1.51064
-3.15167	-0.301628
-3.90338	-0.0984971
-1.81163	0.0448468
-1.59329	-1.33579
-3.08243	-1.05719
0.19704	-2.29404
-1.21309	-1.55143
-0.0034026	-2.94077
-2.57714	-1.25253
-3.58683	-0.20808
-1.68685	-0.886477
-3.09399	-0.810869
2.52025	-0.382462
1.67729	-1.46408
-0.474332	-2.85796
-1.31452	-1.02556
0.571826	-2.41702
0.534069	-1.56328
-1.89231	-2.00254
-0.577365	-1.53866
0.130048	-1.56532
-1.48794	-0.785589
-0.90442	-2.61086
-0.722619	-0.913933
-1.03309	-0.018968
-1.62876	-0.88819
-1.9512	-0.132096
-1.27731	-2.67262
2.29593	-3.36394
2.18375	-1.2391
1.32874	1.03632
-2.03836	-1.43978
1.02548	-3.59529
-0.400363	-2.02924
-0.693889	-2.17777
1.22588	-1.95157
0.523838	-3.08743
1.41447	0.821654
4.76177	-0.796175
3.09717	-2.11688
1.78487	-2.68708
0.0255116	0.542283
-0.186549	-0.14016
0.870036	-3.51335
3.31446	0.552715
1.34416	-3.77558
-1.76316	0.4866
0.000673637	-3.11209
-1.34193	-0.927644
1.31694	-3.57157
2.15051	0.613721
-1.72834	-2.24221
2.44487	0.975226
1.81891	1.36341
-3.9244	0.531543
-3.20177	-0.172042
-1.38904	0.110319
-1.88907	0.248022
0.0395764	1.45832
0.871221	2.29075
1.48489	1.08246
2.52962	1.96267
-0.0353944	-1.72042
2.01967	-4.52591
-0.153679	1.77798
-0.776086	0.167026
-0.922976	-0.225446
-1.34947	-2.25879
-2.3093	0.69441
-1.31575	1.20328
-0.288957	-2.92766
-0.425691	1.67142
-0.297586	1.2012
-3.99775	1.07263
2.60593	-2.14348
-2.49357	-1.00145
-4.20218	-0.257419
0.282312	0.87245
4.07865	-0.332186
-0.400388	0.373174
-3.97091	-0.0959028
0.650181	0.50139
-3.01342	-0.339207
-1.15432	0.320668
-4.51572	0.506198
0.503362	-1.01023
-1.63672	-2.6179
0.776255	-3.74589
0.550882	-3.153
4.74121	0.474474
2.90735	-0.114909
0.500249	-3.2186
0.683596	-3.31298
-2.09144	-1.15048
0.502883	-2.44475
1.43556	-2.17206
2.59448	-2.8403
2.2384	-2.28108
-0.456717	-1.14063
-1.81666	-0.109328
0.490553	0.575405
-0.508738	-0.889058
-0.539918	-0.167521
1.83615	2.09543
-1.00228	0.111808
-0.0948109	-3.19218
4.5082	2.22099
0.454287	1.66496
3.39528	-0.36684
2.99893	2.14338
0.826008	-1.74734
1.41928	0.334291
2.25064	0.0427004
-1.9926	0.759654
-0.595324	-2.69711
1.18697	2.16753
0.277234	0.117763
3.29811	0.807974
0.64036	0.0859989
2.7654	-1.58876
1.81171	-2.79631
-3.53002	0.384234
-1.76877	0.573741
-3.15038	-0.485303
-3.43134	0.259314
3.00154	1.97082
-3.44069	0.079891
0.681717	2.73799
1.47522	0.608367
-1.76247	0.298012
1.17893	1.43978
-2.45951	1.75541
-2.02764	-0.148312
-2.93268	1.26687
-2.41126	0.816444
-0.233305	1.68197
-3.52989	1.25643
-1.40254	0.956874
-1.14015	1.46496
2.31911	-0.987129
-0.750798	0.630795
-2.66447	0.110704
-3.01107	1.4022
-2.86764	0.572111
-2.57057	0.479124
1.58252	1.55997
2.89338	2.34873
4.46982	1.72597
-0.659423	-0.519494
-4.2727	-0.458326
3.20626	-0.0113738
-0.00780807	1.25835
-1.88998	-1.76059
3.9295	2.07065
1.08084	-0.13666
-4.3715	0.366939
-1.16406	-2.39668
0.77337	-0.0264295
-3.06338	0.618492
-1.80039	0.420591
3.9616	1.01161
3.77612	1.87808
1.50462	1.3694
2.45761	-2.09634
2.95949	1.62622
0.709474	2.34841
-0.65884	-1.48967
-1.52912	1.12501
0.106907	-3.17321
-1.35491	0.198387
1.16255	-0.337786
-2.28596	0.423232
0.939313	1.79414
-0.48089	-1.86914
-3.52836	-0.271306
1.47905	-1.49699
0.187391	-0.601151
-2.65373	-0.0316965
-1.04847	0.555414
0.564064	-0.276089
4.48732	1.17815
-3.34483	0.664272
-4.02355	-0.791259
-1.24612	-1.94817
0.259777	-1.99953
-1.28849	-0.563114
4.61512	0.914519
-0.564777	-0.564929
-3.93945	-0.1001
-1.73172	-0.236947
-0.331797	-2.79031
-0.935514	-0.573361
0.70543	0.52581
3.00873	-4.07433
-2.02335	-0.597994
1.85299	1.65904
-0.0740699	-2.01277
-0.357991	-2.46262
-1.0894	-0.763708
4.4708	0.476933
-0.0227343	1.85445
3.82824	1.12085
-0.431216	0.582046
-0.0537855	-2.02186
0.443816	1.27834
-0.250127	1.11714
-0.256858	1.24721
4.45084	-3.01312
3.41713	1.79474
-0.152399	-0.0170477
-1.82731	-2.58602
-2.24794	-0.288329
1.83303	1.23656
-3.34786	-0.422892
-0.598514	0.988619
0.141665	-2.45826
-2.72446	-1.11867
2.81567	2.09222
0.709635	-1.55078
2.24302	-1.15697
-2.80721	-0.856263
-0.627918	-2.56369
3.42897	-0.544308
-1.17048	-1.34788
-0.607348	-1.68093
1.14462	-4.48399
2.06848	0.352937
-1.94836	0.867977
0.373629	-2.74668
-1.17926	-1.59195
0.472481	1.13045
-2.14928	1.04604
1.36393	0.459454
-0.882513	0.918634
0.0345597	0.48632
-1.50123	0.112082
-0.22216	-1.38546
-2.5482	0.128565
0.659071	0.19243
1.43368	1.71499
-4.77042	0.265259
-1.67892	-0.240407
4.06204	1.5868
-1.54414	0.884178
5.29559	0.794164
-2.46651	1.67618
2.89546	0.655098
0.117099	-2.71448
-0.658469	-1.06695
2.24731	-1.342
-1.37482	0.664063
-2.62707	0.663295
-2.83445	-0.231314
-1.89941	-0.0818857
-2.54327	1.9288
-2.26906	-0.899036
1.13129	-2.65931
3.61879	1.55755
-3.81554	0.985577
-1.14501	0.00530903
-0.773619	-0.0889149
-2.83141	-0.483678
1.29976	0.86873
0.941156	-3.65129
2.98052	0.843145
0.809855	-1.05704
-1.96447	2.64646
-1.4244	1.91287
1.76327	-1.02706
0.515011	0.743063
1.1968	2.65575
-5.07484	0.602199
-0.130918	0.716002
-0.887985	2.39328
2.25977	1.36433
1.7798	2.1649
2.70809	0.718528
2.15837	-0.077594
2.45595	1.05122
-0.888233	-1.96268
-3.18096	0.521969
-1.2409	1.89767
-1.47548	0.612311
-5.01473	0.154155
3.7597	-1.1694
-1.5901	0.354284
-1.02755	-0.0125046
-0.642303	-1.29951
-1.82728	0.876956
-1.83409	-0.248047
-3.44663	1.20923
-3.71172	1.07597
3.59994	-2.34875
2.8173	1.08483
0.704871	-1.39427
-2.91878	-0.251417
-1.60048	0.374745
2.18895	-2.78704
1.47584	1.03621
0.175597	1.51199
-0.0605168	-0.376935
-0.993941	1.27724
1.10022	-1.69927
-3.94663	0.0540669
0.477399	-2.33235
1.48407	-1.06062
-2.78659	-0.647109
-3.40568	1.14292
-1.47732	0.76363
2.54969	1.15104
-3.1406	0.852313
-1.1062	0.334963
0.263784	-0.000998006
3.84181	1.8996
2.23069	1.36483
-3.55881	-0.549067
2.83108	0.0370713
-0.0428586	0.484927
-3.71963	0.452213
-2.321	1.5054
-0.678555	-1.78757
1.10653	0.534621
1.33542	0.667226
1.36485	-3.63115
-4.35796	0.337273
-4.21071	0.555208
-2.98163	1.00512
-1.68436	0.495017
-2.93171	1.14239
-4.95054	0.278312
-2.25349	1.50077
-0.10729	1.241
-2.00792	0.656112
-4.1469	0.738096
1.31326	0.507888
-1.20544	1.31043
-2.62631	0.867479
-0.324761	-0.296731
0.369545	0.386029
-2.72933	0.898243
-3.5489	0.461911
-1.79169	0.65293
-4.41392	0.769046
3.31469	1.70264
4.06589	1.01155
-2.31729	1.86902
-1.82183	-1.73111
-1.65426	-0.244422
-1.39483	-0.0836888
-1.9112	-1.02508
-0.89604	0.43584
0.353044	-0.555489
-1.74911	0.175686
0.830235	-0.595512
3.17756	1.51835
-0.547496	1.46107
2.74831	0.44025
5.06929	1.47187
-0.569962	-1.22385
1.26247	-1.53668
1.91992	1.07968
-0.763462	-1.50557
0.263794	-0.314894
1.55347	1.06792
4.14425	2.64193
-0.778479	0.0794364
-0.822894	-0.675888
1.38527	2.17182
-1.95815	-0.418042
4.37059	0.0710554
-1.03268	-1.9387
-0.209529	0.820004
-0.424486	-2.27343
-5.14556	0.0810186
1.46099	2.17884
-1.23881	-0.0831689
-1.88618	0.584016
4.19094	1.4098
-2.10758	0.170259
1.6909	0.095061
-1.61776	0.146245
3.13663	1.02806
0.106481	0.847903
2.23873	-0.967204
-3.37549	0.409715
2.81074	1.29108
-1.3975	-1.52948
1.23067	0.00309962
2.53061	1.90358
-2.86353	1.36387
2.89356	-0.709472
3.66785	2.27623
6.12905	1.0854
0.968498	1.51699
0.865	1.53652
0.655841	1.14849
1.93518	2.33082
4.31109	1.71104
1.76689	1.32176
0.783689	0.809752
-1.4712	1.23273
-0.132079	-0.714216
-1.29125	1.50162
-2.99199	-0.0349655
4.93757	1.7966
-1.45294	-0.612169
-2.84123	1.12887
1.1285	2.72044
-3.39008	0.330848
-3.36059	0.947552
-4.93285	0.312314
5.54986	-0.206465
-2.71138	-0.465481
-4.66492	0.733333
-0.590788	-3.12094
1.66394	1.63896
-3.92341	-0.112287
-4.32926	-0.00269393
-3.93135	0.834769
4.21312	1.26759
-3.74668	0.0882277
-2.98932	1.35569
-3.97742	1.40737
2.20387	-3.82201
-4.28993	1.15746
-3.15145	1.17803
-0.935996	0.839585
-3.83913	-0.298516
-1.3051	1.3401
-4.74971	0.943719
-1.15151	2.41935
-3.68264	2.31492
-2.76876	1.26836
-3.86437	1.13454
2.06407	1.82073
0.247447	0.648295
0.388959	0.123139
-3.9042	0.841236
-0.0755794	2.94104
-0.541928	-2.24925
1.31084	2.46532
-3.74927	-0.299928
4.07282	0.579953
-0.55468	1.61872
-0.109451	2.5651
-0.37011	2.36366
3.47014	0.4875
-3.39096	1.11231
-4.6853	0.308014
-2.47419	1.92439
-1.56519	-0.175969
-0.735219	0.5003
-1.76386	2.34129
-1.4037	-0.70561
-2.75874	0.597883
0.387094	0.0463778
-1.68875	-0.228854
0.386264	1.09804
-1.84082	0.915709
0.940545	-1.55266
-1.77911	-0.0787554
-2.18997	-0.0897266
-3.852	-0.732894
0.22346	1.80198
-1.41016	0.809457
-0.575514	0.696219
-2.36082	0.45096
2.07799	1.76676
3.10255	1.41109
-3.77063	0.971122
-0.812027	2.09227
2.21405	-0.250978
-1.69021	0.900183
1.8403	0.476188
-0.276691	-2.36532
1.56992	-0.450424
0.470232	-2.83072
-0.102368	-1.65631
0.450512	-2.93889
2.45765	1.0139
5.33613	1.53674
-3.17775	-0.48885
4.54659	1.79741
0.921568	-1.9366
-2.70443	-0.546937
-2.61631	-0.939397
-2.06383	-0.684766
-2.29266	-0.58433
1.04431	-2.34286
0.154474	-2.42371
-3.26103	0.113873
-1.673	-2.02026
-2.29083	-1.20566
1.11952	-4.21181
-1.60355	-1.02045
-0.515393	1.29935
4.5799	1.48868
1.30752	0.265558
-0.676424	-1.68464
-0.0189481	-1.8092
-1.5883	-1.11959
0.428402	0.663335
0.159361	2.39877
-2.41172	0.235906
-0.00436261	-3.26683
-2.02633	-2.13469
-1.91123	-2.07602
0.448853	1.92261
-2.20558	-0.323902
-2.75644	-0.699752
-2.50871	-0.621867
3.24104	2.03504
-4.70738	0.942388
-2.49578	0.350338
5.00803	0.791259
-0.0591175	-0.41024
-0.0482629	1.40351
3.02824	2.1263
-2.77488	1.34265
0.689236	1.76086
2.00443	2.90931
-1.05158	-0.0102487
-1.78512	-0.641686
1.12807	2.76215
-1.15963	1.81273
-0.285133	0.0199343
-0.249638	1.16349
1.00743	2.5496
-0.909973	1.67566
-1.72909	-0.39303
-0.532947	-0.792523
-0.959565	-0.842561
0.0386236	-0.773865
0.621302	0.363372
0.487368	-0.597197
0.772057	1.58359
-1.84985	-1.9241
2.14758	1.42026
-1.20771	0.730486
-0.29014	-2.0556
-4.7315	0.5852
-3.23937	0.806298
2.59736	1.40049
0.251797	1.38797
0.273117	1.7869
1.56553	1.47791
3.69224	2.16025
0.789584	2.24758
-2.40403	-0.70334
-0.190099	0.0984927
-0.963893	0.408016
-2.42887	0.134503
-0.481322	-2.02562
-0.307622	-2.52309
-2.94825	0.590821
-0.25141	1.22195
-2.38831	-0.78384
-3.57208	0.0926339
-1.12709	-2.18363
-3.20357	0.161846
-4.07945	0.376301
2.55222	1.34115
-1.7791	0.62657
-3.27964	0.321635
0.845512	-1.138
-3.36144	-0.306727
-1.01306	-2.21048
4.37696	-0.633003
-2.91522	-0.095307
0.369412	1.65294
-1.30037	0.187584
1.68323	1.28877
0.121212	-2.74504
-0.457148	-1.91765
-1.00935	-0.109479
1.67979	-2.86448
-2.31122	1.21549
-1.90486	-1.07962
-1.61121	-1.40492
-0.469995	-0.0706352
-3.93434	0.703063
-4.10313	-0.888048
-4.14572	0.541624
-4.33505	0.67434
-3.64623	0.4723
-4.49516	0.829513
1.66537	1.53938
-3.50252	0.254966
-0.979315	1.92303
-4.39751	0.357756
-1.11188	1.06801
-5.36148	1.0301
-3.41151	1.03695
-2.69259	0.648434
-3.1379	0.246387
-2.41566	0.826186
3.57811	1.56148
-3.09135	0.217079
-1.35937	0.621458
-2.33957	-0.615553
0.42673	0.405892
-3.5712	0.806424
-2.5125	1.93491
-3.738	0.802437
-4.22449	0.398243
-1.97071	0.844586
4.23778	-2.00223
0.100493	-2.76814
-3.18607	0.542049
-3.19104	1.09917
-1.69532	1.95064
-4.38049	0.71435
3.61818	0.299779
-1.35373	0.346075
-4.05883	-0.0562409
-3.08934	0.625965
0.54125	2.14447
-3.75059	1.20353
-0.0805084	-2.76669
3.0635	0.402286
-3.2974	1.18688
0.933228	0.365223
-4.13156	0.0548687
-0.184887	0.353329
4.70999	-0.469373
3.99725	2.23914
-1.10802	1.43762
-3.06803	1.29904
0.516704	1.95035
-0.156432	1.33676
2.85712	1.88382
2.9748	0.610889
-3.14115	1.03703
0.37307	0.517937
-1.97901	0.0434748
-0.251179	-2.36943
-2.81128	0.387531
0.4031	-3.6675
-0.570905	0.874323
-3.69988	0.470707
-2.36475	0.847949
-1.21143	1.15426
-0.613225	-0.864132
5.33717	0.151731
4.29991	0.711815
0.987874	-0.795476
2.37791	-5.13664
2.57916	-0.208497
1.28117	-0.593083
-1.61467	-0.881593
1.81532	-0.394811
0.0444553	-3.23494
1.75427	-1.84238
2.28769	0.624209
2.41689	1.47499
0.717518	0.582426
-1.51908	-1.80616
-1.15214	0.130589
0.114097	-3.41555
0.390261	0.719841
-1.71673	-1.03952
4.50893	-0.848508
0.506431	-0.320635
0.912077	-0.79647
-0.723654	0.862866
0.864003	-3.36192
-2.84194	-0.243608
-2.84303	-0.470097
1.54342	2.01044
0.473593	-3.63351
1.06828	-2.94478
5.18827	-0.201854
-0.0108176	-2.70158
1.18986	-2.47013
-1.38071	0.23945
-1.36085	-1.77273
-2.06985	-0.883401
-0.858105	-0.0643778
-0.191171	-1.0258
-3.28038	-0.542379
-0.389625	0.725289
3.41973	-0.708871
-1.80097	-2.12574
-1.50734	-0.134572
-1.98329	-0.110679
-1.21037	-0.0699083
-1.90768	1.58981
0.191682	-0.960491
-1.94623	0.267177
3.9159	-0.903077
-2.32533	-0.679297
-1.47267	-0.369338
-0.154694	-2.38103
-1.973	-0.0825117
-2.29507	0.391735
1.92994	0.349541
-0.559726	-0.115881
-2.99344	-1.46348
-0.0756104	0.556054
-4.41633	0.320836
3.11999	1.09523
-0.476074	0.361622
-2.10817	-1.67613
-0.265531	-2.365
-4.53869	-0.00440023
-0.94354	1.15557
-0.140234	-1.28795
-2.38064	-0.575489
-0.0302183	-1.64523
1.22497	1.05472
-1.88857	1.22794
-3.35763	-0.24954
-0.945389	-1.68218
-0.908632	-1.50741
-1.31104	0.316256
2.04857	-2.66736
-1.77852	-0.887581
-2.70719	-0.749102
-0.647962	1.45617
-1.8576	-1.98023
-3.02548	-1.02183
-0.761552	2.26004
-0.934591	-1.41755
-2.53575	1.76414
-3.44837	-0.8569
1.15915	-0.441681
5.28586	1.1978
3.27316	2.58997
3.99647	0.978396
-1.56105	-0.529459
0.292566	1.04601
-3.48218	0.41515
3.6782	1.48239
1.33682	-0.115381
0.821785	0.899565
4.38404	-1.38595
0.504227	-0.336927
0.926943	1.31567
-3.14318	-0.364476
0.9735	0.194348
0.556127	0.326849
-2.94928	-0.90209
-4.95751	0.112254
0.508136	0.687343
1.83008	-0.607218
2.75373	0.144258
-0.91512	-1.81772
-2.5819	-0.187383
0.398982	-1.83692
4.40521	0.393319
5.2046	0.257506
2.92317	0.782679
-2.41826	-0.608497
3.97991	-1.27278
0.415641	-1.37101
2.78891	-0.740582
5.06843	-1.0237
3.45973	-2.5289
2.4038	-0.28207
-2.06942	-0.977398
3.05269	-1.54124
5.37791	-0.600325
-1.80793	-1.93088
3.51618	-1.25212
2.92454	-0.652754
1.61228	-1.65687
3.48831	-0.146277
3.57916	-1.82749
1.75719	-2.01651
2.54057	-0.478191
0.766593	-1.55402
-1.37039	1.52143
0.761493	-0.244839
3.91322	-0.839442
3.91993	-1.71918
3.78157	-0.261934
-1.58075	0.952958
2.17083	-3.02015
1.18513	-1.56034
2.95264	1.35377
1.51839	1.08781
1.06213	-1.86915
2.54063	-1.03091
0.546523	0.204101
1.33285	0.320708
-0.967636	0.693985
1.24968	-0.784519
4.81616	-1.72726
3.53727	-0.991462
3.05512	-0.25679
-1.86897	0.204171
2.01601	-1.47191
2.94082	-0.928421
4.17492	0.94012
3.12371	-1.56404
4.44685	-2.63188
2.96273	-1.71884
2.43135	1.08844
4.21139	-2.84189
4.00142	-1.42496
-2.54104	-0.458108
-0.0624239	-0.480977
-1.97907	-1.38829
2.97856	-1.02727
1.49359	0.300188
1.01436	-1.80008
0.82135	-3.70087
-2.57866	0.487067
5.08431	1.1357
-0.645907	0.286308
-2.40865	1.20165
3.20231	0.872235
-1.05489	0.683018
-0.81749	-2.7286
-2.13921	-1.72607
-2.07839	-0.525856
-0.329192	1.68922
2.82378	-3.59838
0.488185	0.592415
-2.59739	0.302237
0.0825508	0.78591
0.0523566	-1.26504
-0.00808657	1.39788
3.69044	1.19276
-3.63831	-0.0147839
-0.763566	0.45569
-2.05655	1.61725
-1.46134	1.10533
-2.14352	0.348103
1.06312	2.56594
-3.28398	0.284658
1.79371	-1.45366
-0.471844	-1.33198
-0.845519	-0.726141
3.2432	0.253998
-1.38017	0.354971
-1.96581	0.322832
-3.79686	0.173367
3.76748	2.61622
-2.74033	-0.520305
3.67966	-0.149056
-0.682703	0.179954
3.9236	-0.186025
-1.88594	1.46022
2.44288	1.72877
-3.12279	-0.647723
0.371144	0.537043
-1.16536	1.08119
-3.26098	0.932803
-2.4719	-0.092794
1.01925	-0.899254
2.16253	1.26507
2.55561	1.98651
4.61726	2.10547
-1.86183	-0.758707
-0.502184	0.446186
0.400727	-0.902642
4.17665	0.546048
-1.219	1.56393
-1.58005	2.65544
-1.50614	-0.329509
-4.26254	0.48435
-2.36739	-0.178521
-2.19542	0.219712
2.4761	0.474581
3.13147	2.06777
-0.279088	0.769184
2.97827	-4.00647
4.00473	0.0826618
-2.86514	1.75915
-0.268095	-1.18113
3.38874	2.22715
4.21849	2.39621
3.89657	-1.13569
-3.67749	1.03087
0.934082	-2.50049
-2.96824	0.402111
-3.67311	1.03851
-2.14761	1.30077
-3.24168	-0.366813
-3.94887	1.40637
-3.03901	1.01647
-2.43667	2.28081
-0.223773	-0.731206
-3.44812	0.294352
-2.42764	-0.590544
-1.85139	-0.047602
2.2643	-3.71444
1.15854	2.46582
-1.99384	0.140007
-3.80483	-0.449081
-1.28693	0.00192166
0.91388	-2.84495
-4.6656	-0.190095
-1.5816	0.843037
-4.7868	0.44334
3.49051	0.594242
-0.328091	1.9853
3.31101	1.56703
-2.97122	0.512889
0.528014	0.265403
2.9472	0.79093
0.655966	2.19101
-2.19117	-0.882246
-2.97326	-0.111718
-0.873589	0.642118
-2.11248	-1.43604
-1.07779	0.375677
2.22189	2.78128
-3.77047	-0.952363
4.82177	0.600742
4.51356	0.171808
-2.46616	0.748855
0.105168	1.82436
-0.0658466	0.77809
0.468132	-3.35122
0.298893	-2.52818
2.78467	1.40409
-0.754945	-2.66452
-0.976925	0.362999
0.729808	1.70264
0.836887	1.01828
1.17021	0.382597
3.63065	0.226241
1.03049	1.93523
2.08199	2.12725
1.97259	0.490169
-0.231879	-0.765732
1.77537	0.787446
0.945067	1.0439
0.325457	1.39857
-0.682228	1.25136
-2.06843	1.12227
-2.45848	0.999479
-0.0697596	-1.44253
-1.38238	0.316212
4.27613	1.73772
2.76165	1.91934
0.305323	-3.2292
2.33834	0.931467
-2.55352	-0.0599145
1.24137	0.138284
4.13367	-1.28309
5.72806	-0.405182
4.18895	2.20455
2.90961	0.709417
1.49959	3.20634
0.899499	3.10613
-0.864878	1.12163
0.415168	-0.787305
-3.30959	-0.638272
-1.39871	1.63316
3.40948	1.28126
-3.66072	0.511751
1.3154	-0.448251
0.499795	0.656064
-0.476845	2.31064
1.0228	2.84973
1.1913	1.62981
-4.62249	0.380332
0.869873	-3.20139
1.33619	1.73094
-0.537409	-2.64975
1.30785	-2.22818
4.83268	2.36436
-0.797442	-1.65837
1.81721	-1.82963
0.753407	-1.84984
4.81058	-1.12242
-0.622073	1.3537
-1.98912	1.53422
0.442508	-0.245185
-2.4287	0.753097
-2.66023	0.896663
1.86414	-2.20425
-1.29884	-2.24165
3.5657	-0.151399
-2.28672	1.00682
-1.3246	1.25505
-2.6221	1.47177
2.71539	-1.83763
-3.0791	0.279941
0.369862	0.7849
-1.77849	1.04934
-0.537094	1.30279
-0.951588	-0.110604
-0.607464	1.14323
-3.922	0.670638
1.28856	-3.09983
-2.33076	1.55584
-2.46501	1.14483
0.525911	1.80561
1.445	1.54453
1.03689	0.233712
-0.959252	0.43185
2.25528	2.03495
-2.35501	0.184514
-0.611986	-0.391357
3.25421	-1.24886
1.86863	-3.65759
-0.804877	-1.48237
[truncated: 2,503 more rows]

## Sheet: Figure 3B
Injury PC2	Injury PC3
-4.77378	-3.36151e-05
1.40035	-0.0283887
-1.00161	-0.0439633
1.4551	-0.721978
1.52754	0.545315
1.604	0.309224
-0.229984	-0.142356
1.90009	-1.00785
0.902926	-0.344123
0.224159	-0.968773
-0.91507	-1.39231
-0.641384	-1.64631
0.139514	-0.856614
-1.12666	-0.498145
1.13287	-0.405283
1.32709	-0.0413001
-0.880921	-1.52235
1.66075	-1.01978
1.12975	-0.172746
0.109453	-0.873218
1.31135	-1.41355
0.539253	0.145543
0.495828	-0.369971
-1.63606	-1.47449
1.17727	0.827199
1.20305	0.289361
0.398416	-0.810904
1.45042	0.0195076
0.864027	-0.601556
-0.735724	-1.54802
1.77	-1.27046
-1.12664	-1.29236
1.10593	-2.14122
1.02562	-1.26405
1.42864	-0.649426
1.21061	-0.486658
0.745063	-0.457946
0.0789703	-0.865158
-0.0131321	-0.371283
2.37232	-1.48271
-0.253171	-0.90493
-4.22455	-1.11175
0.656893	-1.29139
0.471217	-1.05985
1.16604	-0.0650585
0.877391	-1.07566
0.0583968	-0.864577
-1.06547	-0.438834
-1.0211	-0.494121
-1.19692	-0.135498
1.528	-0.394986
1.15199	-1.81517
-1.62135	-3.07457
2.02552	-0.0298972
0.208632	-0.919149
2.59239	-0.463795
-0.176254	-0.930739
-0.0291783	-0.925448
-2.97676	-0.774427
-3.18687	-0.232251
0.23438	-2.36283
-0.376013	-1.6028
1.82534	-2.18033
0.547183	-0.855123
0.74063	-1.20289
0.340426	-0.381256
0.614542	-0.723931
0.695235	-1.50181
-0.156548	-1.23318
-0.0625164	-2.46462
-0.502517	-1.1156
-0.561306	-1.69541
0.0809365	-1.0887
0.774961	-0.15574
1.83918	0.150964
1.28386	-0.0733144
1.11045	-0.523544
0.678773	-0.292936
0.585031	-1.45985
0.425508	0.292544
0.715765	-0.2803
0.692138	-1.69692
-1.03042	-2.48291
-0.178977	-1.62477
-1.97324	-1.4771
0.0688612	-1.7608
-0.749764	-2.57693
-0.661022	-2.11829
-3.54554	-0.52179
1.38848	-1.35153
0.387756	-0.978554
0.271457	-0.998627
-0.93084	-0.763354
-2.12425	-1.01617
-0.470404	-0.231127
-0.923007	-0.894322
-3.16021	-0.903174
0.773599	-0.199783
0.531097	-1.85564
0.86319	-0.582122
-1.2889	-0.475522
-1.21565	1.37126
-2.69334	0.739467
0.504789	-1.18875
0.692319	0.0747134
1.75727	0.0632792
0.166239	-0.345918
-0.760943	-2.19547
0.641244	-0.923575
0.503508	-0.288667
0.915253	-0.814466
-0.0218156	-0.0623166
0.212402	0.260668
0.505563	-0.263473
0.15649	-1.69666
2.26143	0.699484
1.3942	-1.80565
1.73161	-1.25532
0.97952	-0.463504
1.10646	0.236025
0.48028	-1.77123
1.7215	-1.1777
-1.94737	-1.78633
0.523635	-0.541683
0.354358	-0.207738
-1.27788	-0.452806
-1.44792	-3.62395
1.66867	-1.55571
-1.65945	-1.25642
-0.299585	0.0188475
0.945814	-0.0651593
0.255025	-0.409778
0.280504	-0.660198
0.653557	-1.38735
0.48281	-0.483961
2.17956	-0.0796132
-0.298254	-1.21094
1.03774	0.347749
0.163766	0.444281
0.467695	-0.766385
1.38709	0.175279
2.14645	-0.140868
0.55992	0.434174
2.97625	-1.59222
0.786798	-1.32562
0.378855	-1.22176
-0.498535	-2.21218
-1.22185	-2.86661
-1.06878	-2.95093
0.585894	0.4411
1.65387	-0.704752
0.345703	-0.458395
1.22419	-1.13062
1.9193	-1.45052
0.616084	-0.271545
0.216661	-0.816734
-0.67625	-1.36867
-0.134156	0.178668
0.0431305	-0.78982
0.476809	-1.66448
-1.06726	0.285917
-0.659102	-0.369508
0.133594	-0.496533
1.90643	-0.542581
-0.181788	-0.823151
0.519453	-0.55686
-0.140436	-1.05427
0.848372	-1.45668
-2.1174	-0.814317
-0.286024	0.352206
0.765197	-0.716755
1.52401	-0.152862
-0.351875	-0.593955
0.0680948	0.159439
-1.54809	0.546845
2.89709	0.447077
1.99938	-1.48666
-0.241222	0.0549575
-1.36388	-0.991925
-0.185673	-0.502775
1.46992	0.30285
1.765	-0.19339
-1.02892	-0.444388
-1.33751	-3.17472
0.507452	-0.880808
0.327653	0.26597
-0.497905	-0.117089
0.814718	-1.22454
0.642774	-0.846481
0.28637	-0.342003
0.142159	-2.2106
0.162902	-0.0804469
-0.679566	-1.67298
-1.32069	-0.495562
0.845609	-0.272758
1.09354	-0.631124
-0.41484	-1.47775
-0.404056	-0.386095
-0.689903	0.0168003
-3.20454	-0.618257
-1.29207	-2.90386
1.22296	0.527274
-0.11012	-1.47228
0.0428422	-1.14576
2.04345	-1.75597
1.58541	-1.63903
0.255886	-0.919364
0.620389	-0.864246
0.144417	-0.44243
-0.885231	-1.28288
0.420728	1.06226
0.466574	1.27627
1.16697	0.681312
-0.343034	-0.248065
1.9011	-0.435056
2.38139	-0.46076
-0.657426	-0.290218
-1.19694	-1.07027
1.55762	-0.498083
1.24195	-1.31585
2.36122	-0.55722
1.10077	-1.74133
-1.38627	-1.98187
-1.81383	-2.2261
-0.203663	-2.41332
1.23915	-0.919009
1.74277	0.216053
0.79792	-0.7098
0.495249	-0.612603
1.36833	-0.401002
-0.650502	-0.780419
-1.58075	-0.680314
-0.115244	-0.808727
0.330163	-0.73081
-1.82688	-1.18899
-1.15154	-0.955778
-1.04775	-1.00588
-1.955	-1.38549
1.09011	0.381294
-3.54663	-0.300342
0.507502	0.0762339
0.829659	-1.56645
0.866774	-1.11741
-2.48175	-2.32428
-2.60455	-2.47407
2.27277	-0.653692
-1.95569	-1.2799
-2.06688	-1.53236
0.24319	-0.836532
-3.33469	0.413541
-1.47361	-1.60985
1.80143	-0.190188
-1.43089	-2.31006
-0.172279	-0.5302
1.02028	-0.000921053
0.904569	-0.336591
1.15408	-0.265644
1.80659	-0.857948
0.481328	-1.36129
1.48663	-1.0587
1.04887	-1.37771
-0.974015	-0.591357
-1.8464	-2.06672
1.41931	-1.56139
-0.506419	-1.62521
-0.0915996	0.288487
0.391722	-0.88347
0.559056	0.0397676
-1.47924	-0.805393
1.21282	-0.851828
-0.51197	0.693543
1.50613	0.825812
0.924277	0.818876
-1.52859	-0.173795
-0.449621	-0.808946
0.0784004	-1.3791
-0.578281	-1.31814
1.8746	-0.0188335
0.59643	0.0219065
-1.96688	1.38283
-1.94344	0.879582
0.219712	-1.86969
0.524114	0.0213619
0.368439	-0.478144
0.266136	-1.09291
2.26291	-1.00655
-2.58622	-0.908991
-0.962493	-1.29081
1.30013	-0.00614525
0.66786	-0.65623
-0.7167	0.139143
-0.839602	-0.618584
-1.16979	-1.20653
2.14469	-1.44542
0.396368	-0.563557
0.265787	-0.905259
-0.677096	-0.893803
-1.53061	-1.74133
0.934287	-1.66549
-0.183402	-0.579088
1.1232	-0.637969
0.127047	-1.34397
-0.634474	-0.735969
1.68346	0.152421
-3.464	0.0640678
-2.07537	-0.00786301
-0.276541	0.751503
-1.91162	0.214765
-0.126911	-0.38938
0.53456	0.79956
0.58152	-0.2469
-0.233172	0.44499
0.312387	-0.339349
0.167429	-0.905342
0.166336	-1.23109
0.569229	-0.545216
-2.15624	0.0785771
0.113272	-0.630349
-2.25398	1.22573
-2.72867	1.24396
-2.73472	1.45284
-0.611387	-0.0692596
2.87614	0.0957203
0.62311	-0.52196
0.816469	0.404117
0.00755534	0.760813
-0.275159	-1.87454
-0.024687	-1.11187
1.88096	0.522186
0.882977	-0.580835
3.26371	-0.618672
-0.361083	-0.976889
-0.85435	-0.582335
0.835776	-1.3922
-0.835493	-0.456846
-2.26711	0.0484111
-1.62685	-0.675388
2.73774	-0.431463
-0.263814	0.210209
-1.18045	-0.0354316
0.11704	-2.4587
0.457307	-0.382177
0.387906	0.107527
-2.26256	0.0719995
-0.556228	-1.161
0.201948	-2.07309
-1.02486	0.0845168
-1.59894	0.548519
-0.502701	-0.966762
-1.43355	-0.25319
1.15608	-1.23886
-0.426221	-0.947911
0.858147	-1.35145
0.410079	0.200567
0.932196	1.04607
-0.212484	0.410761
-0.919322	1.23632
0.0365116	-0.825213
0.526065	-1.04046
-0.0089893	-0.1067
-0.267582	-0.565752
0.366651	-1.41021
-1.37371	-1.52535
-0.445894	-0.539149
1.80075	0.68414
2.48857	1.80516
1.39448	0.664483
2.53148	-0.0343341
0.711871	0.659227
2.18939	0.222916
0.329719	-0.169913
-0.788961	-0.995797
1.06988	0.438515
1.11316	-0.845769
-0.634637	-0.705735
-0.99569	-0.8815
1.43731	-0.221264
2.30923	-0.421765
1.84322	-0.48515
0.565164	-1.47902
1.29381	0.130803
1.36679	1.54579
0.216353	-0.478831
0.43252	-0.969582
0.257662	-0.0743295
0.519535	0.0874756
0.282714	0.0266145
-0.664768	0.10994
-0.682871	1.27726
0.521707	-0.00933748
-0.255963	0.881558
1.11154	-1.24751
1.08119	0.0126603
2.78969	-0.548508
0.579586	-1.0657
1.36239	-0.93058
0.925834	-1.0988
1.44266	-0.325825
1.54635	1.06746
1.76782	0.945634
0.758296	-0.289701
0.662767	0.741825
1.71216	2.128
0.981169	1.31029
0.755937	1.24381
0.311683	-1.32572
0.664961	-0.417876
0.0600305	-1.1979
0.941337	-0.793055
1.50977	-0.27703
0.459057	-1.36911
1.96008	-0.57918
1.94785	-0.456176
2.15188	-0.0211838
1.77455	-1.34253
0.697391	0.260338
0.726713	-1.77417
1.78228	-0.584371
0.457007	-1.19555
1.14492	-0.670973
1.62382	-0.104837
1.38058	0.450733
1.71432	-0.040355
0.867104	-0.345199
1.77734	-0.618228
0.864115	-0.592495
1.45688	-1.16187
1.15463	-0.884331
1.0483	-0.27449
1.27659	-1.28252
-0.12909	-0.576345
0.542467	-0.508884
1.5703	0.197791
2.33999	-1.34297
1.33586	0.100629
2.05029	0.356287
0.885515	-0.223995
1.05982	0.161493
0.913255	0.00616864
0.774704	-1.00716
0.136974	-0.712988
0.985814	-0.64021
0.229501	-0.0975733
0.36066	-0.174371
0.643935	-0.855126
1.01215	-0.949735
1.17482	-1.15577
3.03598	-0.239688
2.37953	-1.12044
1.24801	-0.162187
1.11216	-0.509207
0.588945	-1.15102
0.0890036	-0.769993
0.85874	-0.512647
0.214705	-0.798236
-0.582375	-0.334356
2.05454	-0.610797
2.18944	-1.75755
0.994462	-1.04298
0.612701	-0.472996
-0.325777	-0.783792
1.81142	0.0971061
1.01704	0.169463
1.51639	-1.20711
0.379718	-1.14667
0.801969	-0.141896
0.0193744	-1.14431
-1.16536	-0.676164
-1.99441	-1.43569
-0.383305	-1.24008
-1.13299	0.207356
-1.78863	-0.289912
0.570517	-1.33552
1.52424	-0.861759
0.612641	-1.20897
-1.46551	-0.777585
0.396905	-0.561259
-2.05761	-0.527132
-1.28373	-1.0422
-0.165537	-0.660715
-3.17216	-0.803662
-3.18087	0.0118572
-0.757591	-0.410782
-1.3806	-1.72594
-0.422135	0.171383
-3.67277	-1.33438
0.727986	0.347895
0.578856	0.952509
0.473217	-0.76152
-0.74075	-0.0711422
-3.14976	-1.56794
-1.03188	0.785612
-2.39945	0.265
-1.82646	-0.87233
-1.84566	0.889118
0.591094	0.47883
0.409326	-2.43644
-0.406073	0.869742
-1.02577	1.1558
1.1569	1.11055
-1.5232	0.284659
-1.51386	0.625781
-2.2909	-0.388164
1.73542	-0.389757
-0.70877	-1.76365
-1.49396	-1.02868
0.781372	0.358737
-0.177073	-0.283469
-1.36704	-0.0735406
-2.24771	0.792679
0.89172	1.36323
-0.267257	0.343087
-2.6375	0.0765289
-1.27053	-0.726163
-3.76881	-0.685778
-3.05828	-1.08026
-0.849178	-0.507194
-1.36742	-0.404863
-0.400047	-0.0190822
-1.12247	0.434552
-0.801585	0.358904
-0.315642	0.487661
-2.24816	-0.133327
-2.61708	0.652524
-1.40987	-0.192612
-3.50539	0.255569
-1.99488	-0.7866
0.406761	-0.529011
0.650477	0.101737
-0.817829	-1.22049
-1.93783	-1.87453
-0.681333	-0.391897
0.242161	-0.481849
-0.377666	-0.560546
0.10007	-0.909826
0.248399	-0.181977
-0.561591	-0.0813794
-0.641812	-0.316257
-0.571224	-0.534928
-0.0338342	-0.293949
-1.66969	-0.872377
-0.0767554	-0.218172
-0.372874	0.284294
-0.944815	-1.57045
-0.633975	-0.00144671
-1.33759	1.20122
0.00359602	0.537601
-1.29594	-0.917005
-0.600546	-2.03929
-0.99259	-1.05139
0.259921	-0.697894
-0.167766	-0.737935
-0.237448	-0.555575
0.385825	-0.00212456
-0.743879	-0.234131
0.360598	-1.09868
-0.129016	0.521132
0.492456	-0.241126
-0.965593	0.661299
0.879049	-0.382799
-1.15624	-1.32308
-1.72757	0.839262
0.144841	-0.632172
-1.38452	0.047588
-0.860112	-0.193876
-1.27237	-0.356172
0.529055	1.12561
0.310119	0.34279
0.378458	-0.641187
-0.72285	-1.26828
0.770079	-1.81855
0.455182	-0.938639
1.10084	0.846085
1.54892	0.686418
-0.674906	-0.437975
-0.789822	0.301566
0.0250482	0.112693
-3.53463	-0.834068
-2.92514	-0.0843943
-1.31714	0.0768826
-4.3911	-0.626731
-1.30244	-0.335624
1.38029	-0.88137
1.60673	0.0350807
-3.87318	-0.844713
-1.61933	-0.653877
-1.40106	0.748505
-0.158711	0.371999
-0.173821	0.115149
-0.65931	0.948702
-0.326641	-0.408093
1.43699	0.207871
-1.49879	-0.361767
0.324746	-0.0962047
0.162587	-0.894259
0.515148	-1.44462
0.619335	-0.247909
-0.0146066	0.175423
-0.202078	0.653582
-2.01713	0.748694
-0.426597	-0.518852
-2.11338	-2.01477
-0.33556	-0.903678
-0.393827	0.913961
-0.245321	-0.560498
-0.674684	-2.18475
0.453244	0.169945
-0.293533	-1.11544
0.161004	-0.996709
0.607057	-1.84106
0.794834	-1.01739
0.602683	0.244013
-0.906778	-1.28599
1.05568	1.07658
-1.40685	0.223666
-0.292712	-0.127482
-2.23231	-1.11351
-2.89328	0.620201
0.00217721	1.42336
-2.08503	0.0913539
-0.239775	-0.67951
-2.81134	-1.14127
0.12065	-0.181209
-3.43736	0.569116
-1.23878	1.5993
-2.69484	0.39401
-1.25944	0.310178
0.244208	-1.37383
-1.06078	0.609357
1.16078	-0.482433
0.287954	0.201584
-0.921394	1.02814
-1.57829	-0.706817
-0.608085	0.565625
-2.54536	-2.19618
-0.0306102	-0.850801
-0.668009	1.12149
-0.892257	-0.0705745
0.00113227	-0.206803
-1.04797	-0.505739
-0.465806	0.0979983
-1.21294	-1.31162
-0.0675652	-0.089213
-1.04403	0.253161
-1.52273	-1.2118
0.197267	0.655259
-1.98378	0.210812
0.658923	0.345059
1.82641	-0.267902
0.993993	-0.539049
-0.068136	0.198823
0.966488	-0.737442
-2.89685	0.903856
-0.443777	0.850115
-1.52138	0.285476
-1.27331	-0.465317
-3.21028	0.300546
1.81397	-0.0228533
-1.09433	-0.563107
0.438946	-0.0759522
-1.99051	0.447181
-1.14443	-0.0498212
-0.277176	-0.246988
-2.5015	0.195325
0.19585	0.744127
-2.04279	0.87658
-0.0956853	0.658332
-1.66535	0.884987
-0.897373	1.56199
-0.15465	0.0279637
1.15491	0.700901
1.4727	0.894923
2.21568	-0.257713
1.90194	-0.129166
-0.457581	-0.837643
1.38686	-0.1873
1.21837	-1.1271
0.315987	-0.515358
-2.22365	0.255737
1.31131	-1.47602
0.822627	-1.20704
0.522607	-0.33458
0.158585	-0.6998
1.93431	-2.70739
-0.615504	-1.10214
-1.20042	-1.92557
-0.757016	-1.52402
-0.479435	-0.540726
2.35023	-0.544802
1.16264	-0.636073
1.37035	0.501992
1.95125	-0.127937
0.620608	-1.44902
0.194998	-0.286283
0.247673	-0.679667
-0.731098	-0.480395
-1.65432	0.0136221
1.01811	1.0679
-0.864435	-0.494345
-1.28539	-0.994817
-0.826256	-0.964257
2.06116	0.703092
1.20617	-0.15403
-3.38386	-1.06851
0.520524	-1.15773
-0.949389	1.06744
2.44054	-0.182384
1.63718	-0.581079
0.238337	1.08967
-1.65691	0.0483951
-1.0004	0.0892886
-1.03874	0.0914186
-1.14037	-0.30038
0.0512417	-0.00729874
0.938677	-2.26342
-0.0728937	-1.1373
-2.47072	-3.70828
0.408801	-0.435913
-2.3837	-1.41922
-0.841181	-2.62615
-2.24628	-0.00548841
-2.50819	0.794555
0.231527	0.249128
-2.36974	0.0459411
0.0375445	0.2286
0.852729	0.256722
0.414708	-0.774167
0.539975	-0.324437
0.516536	-0.423273
0.90988	-1.48976
-0.447983	0.15172
-0.874506	0.121742
1.04195	-1.0232
-1.78549	-0.653953
0.0838862	-2.4512
-0.588721	-0.380739
0.468641	-0.178482
-2.35686	0.277055
-0.492587	-0.482391
-0.576994	-2.08757
1.55474	-0.0465403
-2.55156	-0.102928
-1.29194	-0.0898357
-1.1001	-0.435866
-1.022	-1.92581
-1.18225	-0.943708
-0.290518	-2.48163
-0.786693	-1.76829
2.29399	0.0393137
-0.692486	0.0716059
0.471025	-1.5952
0.314067	0.186905
-0.70158	-1.52295
0.38217	-0.592075
2.00656	-0.687275
-0.910994	0.237217
-0.622543	-1.21455
0.189797	-1.35503
-0.245049	-0.475491
0.216324	-1.74295
-0.314326	-1.49333
-1.08601	-1.63325
0.638398	0.0757312
1.2295	-0.178696
-1.2175	-0.635901
-2.00585	-0.662027
-1.76975	-0.183433
0.900799	-0.0137608
0.27825	-0.169754
1.70556	0.400349
-1.27243	0.80614
-1.48638	-1.8752
1.31547	0.496845
1.32991	-0.82079
1.56344	1.13779
0.402449	-2.04283
1.11284	0.865988
0.731445	-0.622459
0.615592	-0.386054
1.14984	-1.18153
1.33904	0.10594
0.369232	0.615359
-0.985548	-1.35536
-0.262092	-2.34123
-0.673555	-3.33549
1.06869	-0.499384
0.841596	-1.45647
1.53959	-0.163473
1.28298	-0.0941239
0.682346	-0.0573362
0.102784	-0.779407
-0.232275	-0.862764
0.832429	-0.494998
1.07596	0.0864833
1.71824	0.849792
0.115967	-1.29229
1.44868	0.450517
-0.0124641	1.12901
-3.62807	-0.802625
1.50925	-0.485294
1.22968	0.19887
-0.117329	0.539925
0.363325	0.7977
2.32177	-1.02223
0.695832	-0.159963
-0.448199	0.0566806
0.803205	-0.474387
0.275196	-0.408649
0.14994	0.281086
2.2648	-0.204365
0.906141	0.947939
0.183383	0.890349
0.199085	0.0579265
-0.143153	0.517373
0.707772	-0.0823063
0.989233	-0.7967
1.62154	1.77508
-0.290478	0.0163283
0.236989	1.70775
0.443729	0.725296
2.53722	1.4471
-0.456677	-0.0572334
0.503256	0.121997
0.566493	1.59444
0.820108	-0.0362429
-3.17131	1.29339
1.98032	-0.131111
-0.604417	-0.42961
1.45427	-0.497911
0.923109	-0.337364
0.609641	0.196885
-0.665945	-0.305474
0.462711	-1.02333
-3.39786	-0.67933
-1.26844	-0.108834
-0.653709	-0.161806
1.38733	0.1119
-0.514551	-2.05314
0.395371	-0.00284919
-1.75886	-0.219752
-1.80122	0.423158
1.08207	0.117758
-0.440897	-0.314381
-3.71198	-0.00175992
-1.16396	-0.152314
-3.2507	-0.116432
1.11109	0.381265
-2.45341	-0.795777
-3.15654	0.00400897
-0.0989394	-0.715171
-4.0272	-0.136543
1.58637	-0.389061
-1.36662	-0.294822
0.328063	-0.307587
-0.338772	-0.720105
-3.44718	-0.816162
-1.06369	0.179331
-0.331615	1.91661
-0.188717	0.484687
-2.18883	-0.780015
-1.85766	0.889741
-0.181231	-0.255321
-1.04119	0.470314
-0.286999	0.475048
-1.8087	0.167086
-0.820575	-0.0851649
0.543506	-1.38291
-0.514728	-0.815751
-1.65465	-0.247853
0.986183	-0.988
-0.578747	-1.48444
-0.893877	0.0902347
-0.848089	-0.124074
-2.19412	-1.06766
-0.303487	-0.0233626
-0.502655	-0.156838
-1.354	0.428897
-0.327548	-0.34715
-0.653104	-0.322406
-1.50297	-0.0745994
-1.60171	-0.146736
-0.606892	-0.390181
-1.00214	-0.276892
-4.1048	-0.358941
-1.18872	1.36781
-2.07238	-1.35988
0.74712	0.503274
-2.48322	0.306077
-4.50057	-1.05877
-0.243421	-1.82538
0.97719	0.0153366
-0.180075	0.147204
1.08524	-0.0972365
-2.88485	0.533127
-2.1279	-0.169616
-1.49126	-1.23199
-1.1289	-0.344708
-0.270297	0.0555155
-1.51744	-0.745089
-2.57499	-0.449794
-1.88001	-0.677841
-3.56379	-0.306559
-1.35409	-0.553154
-1.83283	0.930576
-1.65275	0.716664
0.596451	1.63703
-0.356	0.523333
-0.356815	1.02442
-2.02153	-0.641076
-0.906519	0.11241
1.3953	-1.03552
-0.614636	-0.527203
-4.48683	-1.5384
-1.43774	-0.789724
-0.579226	-0.0361052
-1.06089	0.626588
0.730677	-0.0527968
-1.65222	0.30503
0.351292	0.395178
-1.14442	-0.457452
-2.03558	-2.70232
-0.571358	0.0932081
-0.25668	-0.507324
-0.479181	0.580277
-1.26556	-0.12323
1.17116	-0.118665
0.639131	-0.0916399
0.3994	-0.12626
-0.361731	0.455328
-0.67994	0.901839
-0.420721	-0.263232
-1.53294	0.627576
1.15559	0.491229
-0.808138	-0.190034
0.421569	0.116763
-0.724066	-0.322169
-2.68333	-1.22717
-1.93693	-0.535678
-0.931826	0.243212
-2.52634	0.489741
-0.256575	0.558837
-0.945748	-0.765297
-3.24738	-1.01135
-1.33023	0.301062
-2.41963	-0.351337
-0.215839	0.0961912
1.40788	0.803781
-0.302768	-0.257279
-0.370467	0.484783
-0.848677	0.10407
-0.960747	-0.31459
-0.494462	0.303416
-1.13804	-0.241041
-1.02118	-0.971849
-3.47465	-0.994461
0.212996	-0.485252
-0.197746	0.373726
-0.369916	-0.0752808
-0.86224	-0.0894388
-1.32515	0.15652
-1.50742	-0.696101
-0.299451	-0.855808
-2.99812	-1.47865
-0.413407	-0.174987
-0.162713	-0.442475
-2.14889	-0.438633
-1.83169	-0.622864
0.261257	1.2661
1.03452	0.953825
-1.19628	-1.39499
-0.101003	-1.67829
0.414894	-0.813873
-0.596807	-0.831944
-0.763876	-0.122265
-4.12868	-1.49825
-1.13574	1.07673
-1.69809	0.172993
-0.282203	0.882257
0.791845	0.49673
-2.859	1.48783
-1.7945	0.96052
-1.38909	0.0228853
-3.48586	-0.654111
-0.445173	-0.48465
-0.647852	-0.0226551
-2.43522	-1.06588
-1.07566	-0.948792
-0.526503	0.6924
-2.40982	-1.19634
0.367237	-0.0740123
-1.41829	1.08573
-2.837	-0.861604
-1.06961	-1.37029
-0.604736	-0.297557
-2.36302	1.23866
-2.23079	0.0200857
-1.85218	-0.00243499
-1.51064	0.430077
-0.301628	0.166155
-0.0984971	-0.0312718
0.0448468	0.258958
-1.33579	-0.0479466
-1.05719	-0.435387
-2.29404	-2.61531
-1.55143	-0.44866
-2.94077	-0.801702
-1.25253	0.16223
-0.20808	-0.436185
-0.886477	-0.173007
-0.810869	-0.912553
-0.382462	0.549201
-1.46408	0.0558754
-2.85796	0.296183
-1.02556	-0.618226
-2.41702	-1.11428
-1.56328	-0.472807
-2.00254	-0.709046
-1.53866	0.118747
-1.56532	0.289147
-0.785589	0.106154
-2.61086	-0.301545
-0.913933	0.142151
-0.018968	0.327157
-0.88819	-1.14333
-0.132096	-0.321742
-2.67262	-0.796821
-3.36394	-0.807119
-1.2391	1.44304
1.03632	1.18976
-1.43978	-0.540888
-3.59529	-0.187593
-2.02924	0.265073
-2.17777	-0.428381
-1.95157	-0.114587
-3.08743	0.437343
0.821654	-0.2693
-0.796175	0.0240081
-2.11688	0.817716
-2.68708	-0.412768
0.542283	-0.28532
-0.14016	0.0687006
-3.51335	1.73999
0.552715	-0.0704642
-3.77558	-0.203549
0.4866	-1.47665
-3.11209	-0.125374
-0.927644	-0.0192851
-3.57157	-0.155831
0.613721	-1.14084
-2.24221	-0.299995
0.975226	0.130701
1.36341	0.538764
0.531543	0.0255719
-0.172042	-0.317035
0.110319	-0.288553
0.248022	-1.0149
1.45832	0.912359
2.29075	0.416029
1.08246	1.02165
1.96267	-1.3021
-1.72042	-0.0803757
-4.52591	-0.203532
1.77798	0.12493
0.167026	0.162135
-0.225446	-0.936188
-2.25879	-1.03488
0.69441	-0.425934
1.20328	0.209436
-2.92766	0.618893
1.67142	-0.19585
1.2012	-0.63536
1.07263	0.00214388
-2.14348	0.521401
-1.00145	-0.310851
-0.257419	0.120511
0.87245	-0.390742
-0.332186	0.576648
0.373174	0.322342
-0.0959028	-0.39853
0.50139	-0.596287
-0.339207	-0.590595
0.320668	-1.07095
0.506198	0.382815
-1.01023	1.01604
-2.6179	0.890594
-3.74589	0.516279
-3.153	-0.411692
0.474474	0.773566
-0.114909	0.533254
-3.2186	-0.185463
-3.31298	1.05814
-1.15048	1.06123
-2.44475	1.03958
-2.17206	-0.385343
-2.8403	-0.890016
-2.28108	-2.51422
-1.14063	0.078564
-0.109328	-0.0562442
0.575405	0.114655
-0.889058	-1.59568
-0.167521	-0.21744
2.09543	-0.0299252
0.111808	-1.38994
-3.19218	0.504783
2.22099	-1.29042
1.66496	-0.816566
-0.36684	1.05599
2.14338	-1.50886
-1.74734	1.46129
0.334291	-2.21226
0.0427004	-0.468818
0.759654	-0.744002
-2.69711	1.02752
2.16753	0.579798
0.117763	-0.232214
0.807974	-0.865357
0.0859989	0.676271
-1.58876	0.0801657
-2.79631	0.178315
0.384234	-0.133123
0.573741	1.34872
-0.485303	-0.30533
0.259314	-0.119844
1.97082	0.151917
0.079891	1.08586
2.73799	0.668979
0.608367	1.06958
0.298012	-0.137878
1.43978	-1.35035
1.75541	-0.354942
-0.148312	0.814659
1.26687	-0.851515
0.816444	0.357707
1.68197	0.0558749
1.25643	0.0236112
0.956874	-0.225566
1.46496	-0.198062
-0.987129	0.793913
0.630795	0.970839
0.110704	0.142543
1.4022	-0.0933342
0.572111	0.173745
0.479124	-0.117333
1.55997	0.557767
2.34873	0.0491754
1.72597	-0.365721
-0.519494	-0.70691
-0.458326	0.179198
-0.0113738	1.61326
1.25835	-1.30726
-1.76059	-0.281035
2.07065	0.440983
-0.13666	0.45384
0.366939	0.234557
-2.39668	1.02705
-0.0264295	-1.24202
0.618492	0.03829
0.420591	0.102146
1.01161	0.2128
1.87808	0.604483
1.3694	-0.248842
-2.09634	0.90711
1.62622	0.494553
2.34841	-0.620665
-1.48967	0.423276
1.12501	0.306347
-3.17321	0.253967
0.198387	-0.240018
-0.337786	-0.814466
0.423232	0.483464
1.79414	-0.319766
-1.86914	-1.02226
-0.271306	-0.281539
-1.49699	1.32455
-0.601151	0.0649051
-0.0316965	0.27445
0.555414	0.400672
-0.276089	0.867958
1.17815	1.21346
0.664272	-0.196868
-0.791259	-1.79494
-1.94817	-0.4994
-1.99953	0.175921
-0.563114	-1.17788
0.914519	-0.573237
-0.564929	-1.13876
-0.1001	-0.331133
-0.236947	0.117723
-2.79031	-0.239256
-0.573361	0.16532
0.52581	-1.97737
-4.07433	-1.90367
-0.597994	0.722539
1.65904	-0.00171714
-2.01277	-0.108385
-2.46262	1.56934
-0.763708	0.0233326
0.476933	-1.47026
1.85445	-0.137832
1.12085	1.04467
0.582046	0.106869
-2.02186	0.782722
1.27834	-0.0324225
1.11714	-0.617043
1.24721	0.168709
-3.01312	-0.0450899
1.79474	-0.0325946
-0.0170477	0.333906
-2.58602	-0.916962
-0.288329	0.830274
1.23656	0.334171
-0.422892	0.438322
0.988619	-0.0235862
-2.45826	-0.233867
-1.11867	-0.128322
2.09222	-1.02678
-1.55078	0.754858
-1.15697	0.0716193
-0.856263	0.0362268
-2.56369	-0.980173
-0.544308	1.32753
-1.34788	1.53466
-1.68093	-0.152403
-4.48399	-0.0930075
0.352937	-0.167194
0.867977	-0.0284061
-2.74668	1.62769
-1.59195	1.04878
1.13045	0.883427
1.04604	-1.27183
0.459454	-2.06571
0.918634	-0.778183
0.48632	-0.299601
0.112082	0.393302
-1.38546	2.00992
0.128565	-0.91114
0.19243	0.58467
1.71499	-0.495087
0.265259	0.392825
-0.240407	-1.37931
1.5868	-0.552037
0.884178	-0.34539
0.794164	0.416505
1.67618	-0.266602
0.655098	-0.102792
-2.71448	0.777825
-1.06695	0.199059
-1.342	1.31112
0.664063	0.0838933
0.663295	-0.0412757
-0.231314	0.355782
-0.0818857	-0.231868
1.9288	-0.814843
-0.899036	0.583229
-2.65931	-2.46077
1.55755	-0.163131
0.985577	0.373384
0.00530903	-0.67567
-0.0889149	1.88629
-0.483678	0.490681
0.86873	-0.789268
-3.65129	-1.13617
0.843145	-2.04359
-1.05704	-0.103597
2.64646	-0.13619
1.91287	0.563463
-1.02706	-0.0841044
0.743063	1.5404
2.65575	0.160868
0.602199	-0.158855
0.716002	0.853873
2.39328	0.629133
1.36433	0.648772
2.1649	0.35195
0.718528	1.48843
-0.077594	0.673788
1.05122	1.10221
-1.96268	1.49927
0.521969	-0.12849
1.89767	-1.39935
0.612311	-0.418342
0.154155	0.516805
-1.1694	-1.27015
0.354284	-1.45911
-0.0125046	-0.72478
-1.29951	1.50338
0.876956	-1.3604
-0.248047	-0.919308
1.20923	-0.719601
1.07597	-0.695627
-2.34875	1.31332
1.08483	0.949214
-1.39427	-0.839094
-0.251417	0.7411
0.374745	0.727324
-2.78704	0.192656
1.03621	-1.85672
1.51199	1.01506
-0.376935	-0.054297
1.27724	-1.36375
-1.69927	0.66226
0.0540669	0.170702
-2.33235	0.621411
-1.06062	-2.46859
-0.647109	-1.51884
1.14292	-0.858161
0.76363	-1.55641
1.15104	-1.0409
0.852313	-0.940236
0.334963	0.525981
-0.000998006	0.054702
1.8996	0.633096
1.36483	-0.918517
-0.549067	-0.231744
0.0370713	-0.50383
0.484927	-0.420153
0.452213	-0.613716
1.5054	-1.39997
-1.78757	-1.43595
0.534621	1.17119
0.667226	-0.497827
-3.63115	0.944465
0.337273	0.824972
0.555208	0.771958
1.00512	0.487237
0.495017	-0.462206
1.14239	-0.129543
0.278312	0.0367016
1.50077	-0.184987
1.241	0.242503
0.656112	-0.0121337
0.738096	0.644151
0.507888	1.1101
1.31043	-1.0949
0.867479	-0.243803
-0.296731	0.0473485
0.386029	0.659181
0.898243	-0.266084
0.461911	0.210591
0.65293	-1.00812
0.769046	-0.161181
1.70264	1.06756
1.01155	-1.78787
1.86902	-0.450211
-1.73111	0.620495
-0.244422	-1.17331
-0.0836888	0.0312006
-1.02508	0.546994
0.43584	0.864534
-0.555489	0.467741
0.175686	0.248148
-0.595512	-2.09567
1.51835	0.66837
1.46107	-0.824833
0.44025	0.629451
1.47187	-0.0352286
-1.22385	0.777449
-1.53668	-0.380383
1.07968	0.76004
-1.50557	1.00429
-0.314894	1.45191
1.06792	-0.587434
2.64193	0.262455
0.0794364	0.615585
-0.675888	-0.14835
2.17182	0.350362
-0.418042	0.0593848
0.0710554	-1.36151
-1.9387	0.0514245
0.820004	-0.0571153
-2.27343	0.0889342
0.0810186	0.0912336
2.17884	0.472402
-0.0831689	-0.932599
0.584016	-0.201286
1.4098	-0.0724507
0.170259	0.208968
0.095061	0.324392
0.146245	-0.286502
1.02806	1.9987
0.847903	0.529156
-0.967204	-1.74413
0.409715	-0.191549
1.29108	-0.389004
-1.52948	0.305561
0.00309962	-1.58225
1.90358	0.239247
1.36387	0.78701
-0.709472	1.14031
2.27623	-0.103947
1.0854	-0.678022
1.51699	0.576947
1.53652	0.95276
1.14849	1.165
2.33082	0.224911
1.71104	0.761933
1.32176	-0.451676
0.809752	0.816531
1.23273	0.967923
-0.714216	0.963368
1.50162	-0.642097
-0.0349655	0.174183
1.7966	-0.575869
-0.612169	-0.959256
1.12887	-0.524254
2.72044	0.506124
0.330848	0.118516
0.947552	-0.129097
0.312314	0.377649
-0.206465	0.368301
-0.465481	-0.233978
0.733333	0.656888
-3.12094	1.3822
1.63896	-0.425461
-0.112287	0.59448
-0.00269393	-0.331243
0.834769	-0.0882638
1.26759	1.36898
0.0882277	-0.143575
1.35569	-0.204
1.40737	-0.195581
-3.82201	-1.38573
1.15746	0.138027
1.17803	0.746233
0.839585	-0.0209789
-0.298516	-0.0460761
1.3401	0.249319
0.943719	0.384973
2.41935	-0.0981957
2.31492	-1.05444
1.26836	-0.245845
1.13454	-0.266931
1.82073	0.601357
0.648295	0.582444
0.123139	0.163747
0.841236	0.235554
2.94104	0.567369
-2.24925	-0.0927415
2.46532	-0.516223
-0.299928	-0.371911
0.579953	-0.0932541
1.61872	0.735586
2.5651	0.63076
2.36366	0.693533
0.4875	0.578539
1.11231	0.573589
0.308014	-0.147129
1.92439	-0.402115
-0.175969	0.675609
0.5003	0.538991
2.34129	0.814023
-0.70561	-1.92011
0.597883	-0.849642
0.0463778	0.179646
-0.228854	-0.336364
1.09804	-0.232588
0.915709	-0.800208
-1.55266	-2.34
-0.0787554	-0.50576
-0.0897266	-1.75268
-0.732894	-0.528804
1.80198	-0.432698
0.809457	-1.80901
0.696219	-0.638906
0.45096	-0.470489
1.76676	-0.256111
1.41109	0.663347
0.971122	-0.140444
2.09227	-0.127014
-0.250978	0.303292
0.900183	0.085907
0.476188	-1.21208
-2.36532	0.285889
-0.450424	-0.395446
-2.83072	-0.902909
-1.65631	-0.554712
-2.93889	0.135212
1.0139	-0.842282
1.53674	-0.052043
-0.48885	0.261917
1.79741	-0.0904247
-1.9366	1.46673
-0.546937	0.0696651
-0.939397	0.429765
-0.684766	-0.38415
-0.58433	0.729853
-2.34286	1.52146
-2.42371	0.843546
0.113873	0.000787039
-2.02026	-0.675922
-1.20566	1.13301
-4.21181	0.00644716
-1.02045	-2.00676
1.29935	1.15714
1.48868	0.78592
0.265558	0.347678
-1.68464	0.863026
-1.8092	0.910501
-1.11959	1.10246
0.663335	-0.2474
2.39877	0.810394
0.235906	0.0981628
-3.26683	1.36404
-2.13469	1.46879
-2.07602	1.1733
1.92261	1.35343
-0.323902	0.212097
-0.699752	0.172641
-0.621867	-0.888506
2.03504	1.2549
0.942388	0.493144
0.350338	0.0334318
0.791259	0.89222
-0.41024	-0.143796
1.40351	0.223591
2.1263	0.685311
1.34265	-0.216091
1.76086	-0.276297
2.90931	0.735682
-0.0102487	-0.743655
-0.641686	1.24444
2.76215	0.565497
1.81273	0.126172
0.0199343	0.496057
1.16349	0.958379
2.5496	0.907003
1.67566	0.430343
-0.39303	0.140698
-0.792523	-1.09373
-0.842561	-1.56679
-0.773865	1.59551
0.363372	0.184781
-0.597197	-0.731847
1.58359	1.74558
-1.9241	1.48614
1.42026	1.80255
0.730486	0.496938
-2.0556	1.18684
0.5852	-0.0291488
0.806298	-0.0734212
1.40049	0.439484
1.38797	0.124153
1.7869	0.175334
1.47791	0.675913
2.16025	1.13005
2.24758	-0.156748
-0.70334	-0.182166
0.0984927	-1.70402
0.408016	0.273996
0.134503	-0.728231
-2.02562	1.32832
-2.52309	-1.1275
0.590821	-1.92082
1.22195	1.27963
-0.78384	-1.16381
0.0926339	0.114194
-2.18363	-0.807547
0.161846	-0.612899
0.376301	0.168617
1.34115	-0.395493
0.62657	-1.18112
0.321635	0.221745
-1.138	-0.642262
-0.306727	0.499713
-2.21048	1.72556
-0.633003	-1.77987
-0.095307	-0.40878
1.65294	-0.281899
0.187584	-0.703931
1.28877	0.816925
-2.74504	-1.88756
-1.91765	-0.143945
-0.109479	0.42497
-2.86448	-0.116165
1.21549	-1.86675
-1.07962	0.0294565
-1.40492	-1.97312
-0.0706352	-3.31376
0.703063	-0.872611
-0.888048	-1.22667
0.541624	-0.304719
0.67434	-0.0520546
0.4723	0.343732
0.829513	-0.698823
1.53938	0.925487
0.254966	-0.279325
1.92303	0.289397
0.357756	0.208217
1.06801	1.31494
1.0301	0.409699
1.03695	0.311353
0.648434	0.56589
0.246387	0.562228
0.826186	0.0207809
1.56148	-0.38532
0.217079	1.27063
0.621458	1.08729
-0.615553	-0.36633
0.405892	-1.01176
0.806424	0.807028
1.93491	-1.86066
0.802437	0.545452
0.398243	0.400664
0.844586	-0.0293022
-2.00223	0.495133
-2.76814	0.351841
0.542049	0.467515
1.09917	0.7293
1.95064	0.136008
0.71435	0.322316
0.299779	0.125972
0.346075	0.0498457
-0.0562409	0.13863
0.625965	0.170893
2.14447	-0.0317695
1.20353	0.0501057
-2.76669	0.889804
0.402286	1.22794
1.18688	-0.117633
0.365223	0.90408
0.0548687	0.615455
0.353329	1.05209
-0.469373	-0.789742
2.23914	-0.293975
1.43762	-0.793901
1.29904	-0.69192
1.95035	-1.17375
1.33676	0.600813
1.88382	0.869165
0.610889	-1.3816
1.03703	-0.996782
0.517937	-1.04774
0.0434748	-1.26703
-2.36943	-1.00185
0.387531	-0.572242
-3.6675	-2.32837
0.874323	-0.761386
0.470707	-0.444625
0.847949	-0.621233
1.15426	-0.553823
-0.864132	-0.241658
0.151731	-0.145832
0.711815	0.899795
-0.795476	2.14698
-5.13664	-0.208113
-0.208497	1.00623
-0.593083	0.044929
-0.881593	0.81315
-0.394811	1.09496
-3.23494	-1.96572
-1.84238	0.258789
0.624209	-0.654665
1.47499	0.375732
0.582426	-0.109893
-1.80616	-0.75374
0.130589	-1.75404
-3.41555	-0.330284
0.719841	-0.274962
-1.03952	-0.326678
-0.848508	-0.892514
-0.320635	-0.265986
-0.79647	-3.05495
0.862866	0.139208
-3.36192	-0.0230448
-0.243608	-0.862793
-0.470097	-1.98145
2.01044	-0.861114
-3.63351	0.306431
-2.94478	-0.236679
-0.201854	-0.395862
-2.70158	0.202095
-2.47013	1.32727
0.23945	0.227252
-1.77273	-0.534975
-0.883401	-0.0616238
-0.0643778	-0.992906
-1.0258	-0.829625
-0.542379	-1.09574
0.725289	-1.92802
-0.708871	0.951121
-2.12574	-0.629059
-0.134572	-0.905345
-0.110679	0.378065
-0.0699083	-1.5276
1.58981	-0.475284
-0.960491	-0.550772
0.267177	-1.49757
-0.903077	-0.423573
-0.679297	-0.482611
-0.369338	-1.23186
-2.38103	0.958436
-0.0825117	-2.16224
0.391735	-1.31856
0.349541	0.269863
-0.115881	0.502867
-1.46348	-0.851997
0.556054	-0.781711
0.320836	-0.815923
1.09523	-0.728586
0.361622	0.000551535
-1.67613	0.569001
-2.365	0.139838
-0.00440023	-0.305414
1.15557	-0.666385
-1.28795	0.133576
-0.575489	0.284384
-1.64523	-1.46169
1.05472	-0.3905
1.22794	-0.781086
-0.24954	-0.131025
-1.68218	-0.163437
-1.50741	1.11021
0.316256	-1.18658
-2.66736	-0.67708
-0.887581	-0.098597
-0.749102	-0.715211
1.45617	-0.254144
-1.98023	-1.38581
-1.02183	-0.621171
2.26004	-0.300831
-1.41755	-0.187362
1.76414	0.172505
-0.8569	0.239659
-0.441681	-0.699882
1.1978	-0.0732568
2.58997	-0.546602
0.978396	-0.489914
-0.529459	-1.25755
1.04601	-0.451052
0.41515	-0.941579
1.48239	-0.982729
-0.115381	-1.94742
0.899565	-1.16796
-1.38595	-1.36818
-0.336927	-1.57419
1.31567	-0.706006
-0.364476	-1.08509
0.194348	-0.174966
0.326849	0.0783075
-0.90209	-2.56125
0.112254	-0.235968
0.687343	0.582801
-0.607218	-2.01384
0.144258	1.4573
-1.81772	-0.995937
-0.187383	0.140795
-1.83692	1.23493
0.393319	1.02599
0.257506	0.899815
0.782679	0.379499
-0.608497	-0.554618
-1.27278	-0.41979
-1.37101	-0.801691
-0.740582	-0.789396
-1.0237	0.044683
-2.5289	-0.0789191
-0.28207	-0.0702291
-0.977398	1.24446
-1.54124	-0.742309
-0.600325	0.25371
-1.93088	-0.370558
-1.25212	-0.808103
-0.652754	1.44765
-1.65687	-0.863656
-0.146277	0.818177
-1.82749	-0.53588
-2.01651	1.57267
-0.478191	-0.362044
-1.55402	0.611404
1.52143	0.178306
-0.244839	0.975062
-0.839442	0.613221
-1.71918	0.296559
-0.261934	-0.38789
0.952958	-0.0762743
-3.02015	0.357426
-1.56034	0.560564
1.35377	-0.612593
1.08781	0.382065
-1.86915	0.900167
-1.03091	1.21367
0.204101	0.877788
0.320708	1.29871
0.693985	-0.614208
-0.784519	0.374139
-1.72726	-0.148199
-0.991462	0.253062
-0.25679	-0.807543
0.204171	0.41092
-1.47191	-0.168196
-0.928421	0.763396
0.94012	0.631326
-1.56404	0.492056
-2.63188	-2.43252
-1.71884	-0.663031
1.08844	0.465385
-2.84189	-0.261959
-1.42496	1.20812
-0.458108	0.150616
-0.480977	-0.688748
-1.38829	-0.153877
-1.02727	0.819862
0.300188	1.81324
-1.80008	0.382391
-3.70087	0.796228
0.487067	0.670143
1.1357	0.264466
0.286308	-0.00244144
1.20165	0.626427
0.872235	-0.155722
0.683018	-0.340642
-2.7286	0.532152
-1.72607	-1.62566
-0.525856	-1.40982
1.68922	0.614585
-3.59838	0.20244
0.592415	-1.04156
0.302237	-0.367476
0.78591	0.342547
-1.26504	0.155578
1.39788	0.481778
1.19276	-0.421665
-0.0147839	-0.433148
0.45569	-0.574819
1.61725	-0.769224
1.10533	0.560245
0.348103	-0.760415
2.56594	0.242685
0.284658	-0.0552367
-1.45366	-1.97038
-1.33198	0.375514
-0.726141	0.0834698
0.253998	0.239613
0.354971	0.549891
0.322832	0.70616
0.173367	0.068908
2.61622	0.247428
-0.520305	-0.204863
-0.149056	0.489091
0.179954	0.135328
-0.186025	-1.16527
1.46022	0.432016
1.72877	1.35252
-0.647723	0.227023
0.537043	-0.0523678
1.08119	-0.365991
0.932803	0.171943
-0.092794	0.360333
-0.899254	0.744597
1.26507	-1.67175
1.98651	-0.282603
2.10547	-0.358172
-0.758707	0.0942139
0.446186	-0.271887
-0.902642	0.626323
0.546048	-0.340359
1.56393	-0.340542
2.65544	-0.211398
-0.329509	-0.643144
0.48435	0.357324
-0.178521	1.1944
0.219712	0.359882
0.474581	1.15538
2.06777	0.821915
0.769184	0.198878
-4.00647	-0.0509115
0.0826618	0.0452823
1.75915	0.166061
-1.18113	-0.640721
2.22715	-0.032754
2.39621	0.026535
-1.13569	-1.54744
1.03087	-0.167391
-2.50049	0.186158
0.402111	0.55779
1.03851	0.94515
1.30077	0.906392
-0.366813	-1.26213
1.40637	-0.389635
1.01647	1.05156
2.28081	-0.00992158
-0.731206	-0.64895
0.294352	0.492084
-0.590544	0.508968
-0.047602	0.374467
-3.71444	-1.10996
2.46582	0.820601
0.140007	1.15268
-0.449081	0.485392
0.00192166	0.128577
-2.84495	1.38835
-0.190095	0.319074
0.843037	0.512844
0.44334	0.248449
0.594242	-1.05604
1.9853	0.106458
1.56703	-1.59645
0.512889	-0.630373
0.265403	0.956089
0.79093	0.857306
2.19101	1.63031
-0.882246	-0.704892
-0.111718	-0.0814255
0.642118	0.0334695
-1.43604	1.33974
0.375677	2.49599
2.78128	-0.17786
-0.952363	1.14903
0.600742	-2.22613
0.171808	0.82231
0.748855	-0.286454
1.82436	-0.27636
0.77809	1.68743
-3.35122	-0.339353
-2.52818	-0.390515
1.40409	-0.374546
-2.66452	1.64244
0.362999	0.0802784
1.70264	-0.0686913
1.01828	0.802032
0.382597	-1.53585
0.226241	0.844684
1.93523	1.25752
2.12725	0.808941
0.490169	0.474072
-0.765732	-0.15954
0.787446	0.258572
1.0439	0.258798
1.39857	0.208525
1.25136	-0.538317
1.12227	-0.45544
0.999479	-0.346031
-1.44253	0.762238
0.316212	-0.463414
1.73772	-0.588032
1.91934	0.18753
-3.2292	0.680507
0.931467	-1.0021
-0.0599145	-0.577542
0.138284	0.162829
-1.28309	-2.32841
-0.405182	-1.75815
2.20455	-1.25501
0.709417	0.838716
3.20634	0.825832
3.10613	0.202177
1.12163	-1.26305
-0.787305	-0.830133
-0.638272	-0.0369615
1.63316	-0.359198
1.28126	0.90762
0.511751	-0.388742
-0.448251	-2.44998
0.656064	0.66903
2.31064	-0.464368
2.84973	0.559558
1.62981	-0.14712
0.380332	-0.0631251
-3.20139	-2.03157
1.73094	-0.436463
-2.64975	2.01881
-2.22818	1.00909
2.36436	-0.866849
-1.65837	1.17417
-1.82963	1.23933
-1.84984	1.13226
-1.12242	-0.704222
1.3537	-0.462485
1.53422	0.10495
-0.245185	-1.18236
0.753097	0.684748
0.896663	-0.815829
-2.20425	0.485783
-2.24165	0.405334
-0.151399	1.58378
1.00682	-0.633135
1.25505	-0.316064
1.47177	-0.336114
-1.83763	-0.990556
0.279941	-0.273736
0.7849	0.32351
1.04934	0.392653
1.30279	-0.127811
-0.110604	1.05683
1.14323	0.428056
0.670638	1.2438
-3.09983	-0.320241
1.55584	-0.574285
1.14483	0.896541
1.80561	-0.226895
1.54453	0.171245
0.233712	-0.471437
0.43185	0.616323
2.03495	-0.251924
0.184514	0.0279848
-0.391357	-0.0117942
-1.24886	-2.21253
-3.65759	0.343217
-1.48237	0.52794
[truncated: 2,503 more rows]

## Sheet: Figure 3D
Injury PC1	Injury PC2
0.288594	1.40035
-2.58118	-1.00161
-1.88483	1.4551
-0.308266	1.604
-2.13453	-0.229984
1.56371	1.90009
-0.0932185	0.902926
-3.25217	0.224159
-2.94478	-0.91507
-1.03586	-0.641384
-2.46223	0.139514
-1.22755	-1.12666
0.254317	1.13287
1.56945	1.32709
-2.21573	-0.880921
-3.17008	0.109453
-0.273161	1.31135
3.04868	0.539253
-2.77826	0.495828
-2.33147	-1.63606
-0.176338	1.17727
0.205311	1.20305
-3.03155	0.398416
0.842838	1.45042
0.704143	0.864027
-3.68597	-0.735724
-2.27487	1.77
-2.2339	-1.12664
-1.56842	1.10593
3.40168	1.42864
1.47562	0.745063
0.410102	0.0789703
2.37989	-0.0131321
-1.00221	2.37232
-2.84012	-0.253171
3.48958	-4.22455
-1.67774	0.656893
0.0118079	1.16604
-1.45384	0.0583968
-1.86403	-1.06547
3.20329	-1.0211
2.96327	-1.19692
-2.71886	0.208632
-3.46876	-0.176254
-2.83081	-0.0291783
0.831894	-2.97676
1.08405	-3.18687
-1.98379	-0.376013
-3.31803	0.74063
-3.43079	-0.156548
-2.44673	-0.502517
-0.980191	-0.561306
-0.972746	0.774961
-0.252175	1.11045
-1.07065	0.678773
-3.87497	0.585031
1.02057	0.425508
3.05047	0.715765
-1.75313	-0.178977
-1.83013	-1.97324
-2.54879	0.0688612
1.76724	-3.54554
-2.57927	1.38848
-2.41987	-0.93084
-2.86557	-0.470404
0.329712	-3.16021
-2.00935	0.773599
-0.846561	0.531097
-2.00939	0.86319
0.205243	-1.2889
2.28071	-1.21565
1.58228	-2.69334
3.47757	0.692319
-0.369056	1.75727
-3.48638	0.503508
-3.51758	0.915253
0.686387	0.212402
-2.58033	0.505563
0.28345	0.15649
3.27049	2.26143
-3.2031	1.73161
-3.52611	0.97952
-1.78269	1.10646
2.56992	-1.94737
1.51062	0.523635
-1.11124	0.354358
-1.53802	-1.27788
-1.98547	1.66867
0.504093	2.17956
0.306415	1.03774
0.512674	0.163766
-1.67976	0.467695
-1.965	1.38709
0.534541	2.14645
-0.124457	0.55992
-2.43842	0.378855
-0.401104	0.585894
-4.22198	0.345703
-0.384505	0.616084
-0.43389	0.216661
-3.52939	0.476809
4.42228	1.90643
-4.02912	-0.181788
-4.19723	0.519453
0.96139	-0.286024
-1.36939	1.52401
-2.09128	-0.351875
1.7077	0.0680948
-0.920318	-1.54809
2.31391	2.89709
-1.75896	1.99938
-2.82351	-0.241222
-1.22042	-1.36388
-4.31498	-0.185673
-2.16892	1.46992
-0.434283	1.765
-0.622264	-1.02892
-3.64888	0.507452
-0.686796	0.327653
-3.09962	-0.497905
2.20347	0.642774
-0.79655	0.28637
-3.49026	0.162902
-1.48408	-0.679566
-1.43961	-1.32069
-2.07358	0.845609
-2.49543	1.09354
-3.45993	-0.404056
-0.868032	-0.689903
0.742402	-3.20454
2.02195	-1.29207
0.39268	1.22296
-1.02107	2.04345
-0.0259877	1.58541
-2.40054	0.255886
-0.377324	0.620389
-3.21212	0.144417
-3.30515	-0.885231
4.08551	1.9011
3.98064	2.38139
-1.42146	-0.657426
-2.88444	-1.19694
-0.616193	1.24195
-1.12246	1.10077
-1.95909	1.23915
1.99882	1.74277
-2.57527	0.79792
-2.67689	0.495249
0.20478	1.36833
1.85795	-3.54663
1.39448	2.27277
-1.61789	-1.95569
-2.8642	0.24319
0.623056	-3.33469
0.525863	1.80143
0.0595146	-1.43089
0.318453	-0.172279
-1.92536	0.481328
-1.76443	1.48663
-1.83395	1.04887
-2.68792	-0.974015
-2.10974	-0.506419
-0.598655	0.391722
-1.9602	-1.47924
-1.61273	1.21282
3.95196	-0.51197
0.108065	-1.52859
1.37267	1.8746
-1.41305	-1.96688
-1.67547	-1.94344
-2.46147	0.266136
1.72382	2.26291
-0.347242	-2.58622
-2.18397	-0.962493
3.33685	1.30013
-0.974529	0.66786
0.290695	-0.7167
-2.00982	-0.839602
-2.7012	-1.16979
-0.603622	2.14469
0.276593	0.265787
-4.43105	-0.183402
-3.46865	1.1232
-2.6476	0.127047
0.09367	1.68346
-0.901647	-2.07537
0.491831	0.53456
-0.499235	-0.233172
-2.73784	0.312387
0.0215142	-2.25398
0.495171	-2.72867
0.794043	-2.73472
-3.24894	-0.611387
1.0323	0.816469
-4.10556	0.00755534
-0.0987936	1.88096
-1.86181	0.882977
0.640753	3.26371
0.207594	2.73774
-3.20284	-0.263814
-3.01484	-1.18045
-1.52401	-2.26256
-4.25443	-0.556228
-0.794513	-1.59894
-0.860309	-1.43355
-0.731675	1.15608
4.60436	0.932196
0.254226	-0.919322
-1.05223	0.0365116
-1.20517	0.526065
-3.47338	-0.0089893
-1.71822	0.366651
0.547374	-1.37371
-2.27274	-0.445894
2.82856	1.39448
-3.35481	-0.788961
-2.76865	-0.634637
-1.47655	-0.99569
0.920738	1.43731
1.07849	1.36679
-3.76156	0.216353
-1.26158	0.257662
-1.95713	0.519535
-4.30177	1.11154
-2.40399	1.08119
3.0118	2.78969
-3.93719	0.925834
-0.572579	1.44266
0.142316	1.76782
-1.56697	0.755937
-2.48193	0.311683
-0.721724	0.664961
-2.86425	0.941337
-2.12601	1.50977
-3.66918	0.459057
-0.15726	2.15188
-1.2013	1.77455
-2.69268	0.697391
-3.65358	0.457007
-3.43613	1.14492
-4.32777	1.0483
-0.890299	2.05029
-2.74275	0.885515
-2.23794	1.05982
-1.50607	0.913255
-2.32205	0.774704
-1.63139	0.985814
-2.94843	0.36066
2.3631	3.03598
-3.74742	0.0890036
-0.554826	0.85874
-3.55827	-0.582375
-0.0312552	2.18944
-2.25222	1.51639
-1.38735	0.379718
2.9203	0.801969
-4.33524	0.0193744
-1.5865	-0.383305
-0.970573	-1.13299
-1.6797	-1.78863
0.0594784	0.570517
-1.53256	0.612641
-1.94409	-1.46551
-1.17571	0.396905
-1.20038	-2.05761
-1.81371	-1.28373
-2.71009	-0.165537
0.0839718	-3.17216
1.03794	-3.18087
-0.919367	-1.3806
-0.214585	0.727986
1.14874	0.578856
1.33935	-2.39945
0.0980937	-1.82646
5.81709	-0.406073
2.88406	1.1569
0.621051	-1.51386
-2.28841	-2.24771
0.888722	0.89172
-0.556436	-2.6375
-1.43843	-1.27053
-0.592334	-0.849178
1.1595	-1.36742
-2.3006	-0.400047
-2.65813	-1.12247
-1.46541	-0.801585
-0.255292	-2.24816
1.72023	-2.61708
1.56194	-3.50539
1.96148	0.650477
-2.63599	-0.817829
2.41305	-1.93783
-1.885	-0.681333
-1.54464	-0.377666
-0.935368	0.10007
-2.71505	0.248399
1.24641	-0.561591
1.68208	-0.641812
-3.65515	-0.571224
-2.90838	-0.0338342
0.385319	-0.0767554
-0.288912	-0.633975
4.13192	0.00359602
-0.0327649	-1.29594
-1.54509	-0.600546
-1.02878	-0.99259
0.19209	-0.167766
-1.65009	-0.237448
-1.50141	0.492456
0.18115	-0.965593
4.68736	-1.72757
-1.09327	-1.38452
-2.64401	-0.860112
-1.17061	-1.27237
-2.76651	0.310119
-2.33506	0.378458
-1.42997	0.770079
3.91683	1.10084
0.596201	1.54892
0.415808	-3.87318
-3.33963	-0.158711
-3.13198	0.162587
-2.31149	0.515148
-1.14106	0.619335
-0.83051	-0.0146066
2.32232	-2.01713
-2.64841	-0.426597
-3.38163	-0.33556
-2.76015	-0.393827
-2.06104	0.602683
1.84057	1.05568
-0.758576	-1.40685
-3.73132	-0.292712
0.953945	-2.23231
3.03462	-2.89328
3.46659	0.00217721
-0.259811	-2.08503
-3.42133	-0.239775
-4.5565	0.12065
0.936482	-3.43736
-1.64444	-1.23878
-0.0367555	-2.69484
-0.429956	-1.25944
0.711595	0.244208
-4.18246	1.16078
-3.37167	0.287954
-2.05358	-0.921394
-2.78795	-1.57829
-3.7434	-0.608085
-1.18502	-0.0306102
-2.97926	-0.668009
-0.945227	-0.892257
-0.70505	0.00113227
-1.18404	-1.04797
-3.4713	-0.465806
-3.90021	-0.0675652
0.767495	-1.04403
0.862875	-1.98378
-2.02724	0.658923
1.96452	1.82641
-3.33723	-0.068136
-1.18247	0.966488
0.695905	-2.89685
-1.617	-0.443777
-0.357064	-1.52138
1.02981	-3.21028
0.163708	1.81397
-2.69309	-1.09433
-3.73853	0.438946
0.168429	-1.99051
-1.11321	-1.14443
-2.48555	-0.277176
-2.44594	0.19585
-2.08947	-2.04279
-1.26521	-0.0956853
-1.33057	-1.66535
2.12225	-0.897373
-3.13418	-0.15465
-0.302323	1.4727
2.03781	2.21568
-0.578068	1.90194
0.0459826	1.38686
-0.30473	-2.22365
-3.51914	-0.615504
-0.165105	-1.20042
-4.20272	-0.757016
-1.41668	-0.479435
-3.26049	0.194998
-2.5036	0.247673
-2.36786	-0.731098
-1.44152	-1.65432
-3.25436	-0.864435
-2.80113	-1.28539
1.10623	2.06116
-1.57921	1.20617
2.85536	-3.38386
0.493467	0.520524
0.218968	-0.949389
1.60852	2.44054
1.23725	1.63718
1.3152	0.238337
2.63807	-1.0004
0.213619	-1.03874
0.524161	-0.0728937
1.49807	-2.24628
1.00446	-2.50819
-0.283883	0.231527
-1.71937	0.0375445
-2.54037	0.852729
-2.2585	0.539975
-1.43379	0.516536
-0.426847	-0.447983
0.197031	-0.874506
0.036827	-0.588721
2.78124	-2.35686
-2.08965	-0.492587
2.51753	1.55474
2.32168	-2.55156
4.03925	-1.29194
-1.6401	-1.1001
-0.679021	-1.18225
1.66773	2.29399
-0.434382	-0.692486
-4.01895	0.314067
-2.12455	-0.70158
-3.64788	-0.910994
-3.07254	-0.622543
-2.531	-0.245049
-2.94072	0.216324
-2.05425	-0.314326
-1.10163	-1.08601
-1.48694	0.638398
0.376528	-1.76975
-1.77333	0.27825
0.00466142	-1.27243
1.53256	1.56344
-1.49975	0.402449
2.48783	1.11284
-0.980438	0.731445
-0.804945	1.14984
0.290403	1.33904
3.53618	0.369232
1.62511	-0.673555
2.83402	1.06869
-3.10902	0.102784
1.60698	1.71824
2.34157	-0.0124641
3.38637	-0.117329
-1.11105	0.363325
-2.73559	0.695832
-4.35331	-0.448199
3.05986	2.2648
5.46999	0.906141
0.304991	0.183383
-0.732946	0.199085
-3.90978	0.707772
-1.1275	0.989233
1.35413	1.62154
1.38076	0.236989
0.144431	0.443729
-0.0920826	2.53722
1.5921	-0.456677
-3.06636	0.503256
2.45013	0.566493
-4.14536	0.820108
-0.884169	-3.17131
2.14474	1.98032
-1.46667	-0.604417
-1.34271	1.45427
1.71632	0.609641
-1.38122	-1.26844
3.03735	1.38733
0.54449	1.08207
0.353062	-2.45341
1.57044	-3.44718
2.54885	-0.331615
-1.97594	-0.181231
0.757796	-2.48322
-2.62184	-0.180075
-0.895616	-2.1279
0.447904	-1.35409
-1.31626	-0.614636
0.155541	-1.65222
0.394399	-1.26556
-2.08194	-0.420721
0.163374	-2.68333
0.259508	-0.494462
-3.24677	-0.299451
3.59947	1.03452
-1.23376	-0.763876
1.90718	-1.13574
-0.713461	-1.69809
0.962274	-2.859
2.79943	-1.7945
-0.843965	-0.445173
-0.0777566	-0.647852
0.81001	-0.526503
-1.34536	-2.36302
-1.09979	-2.23079
-1.50223	-1.51064
-3.15167	-0.301628
-1.81163	0.0448468
-1.59329	-1.33579
-3.08243	-1.05719
-1.31452	-1.02556
0.571826	-2.41702
-1.89231	-2.00254
-1.48794	-0.785589
-0.90442	-2.61086
-1.27731	-2.67262
2.18375	-1.2391
1.32874	1.03632
-2.03836	-1.43978
0.523838	-3.08743
0.0255116	0.542283
0.870036	-3.51335
2.44487	0.975226
1.81891	1.36341
-3.9244	0.531543
-3.20177	-0.172042
-1.38904	0.110319
0.0395764	1.45832
0.871221	2.29075
1.48489	1.08246
-0.0353944	-1.72042
-0.153679	1.77798
-0.776086	0.167026
-1.34947	-2.25879
-2.3093	0.69441
-1.31575	1.20328
-0.288957	-2.92766
-0.425691	1.67142
-0.297586	1.2012
-3.99775	1.07263
2.60593	-2.14348
-2.49357	-1.00145
-4.20218	-0.257419
0.282312	0.87245
4.07865	-0.332186
-0.400388	0.373174
-3.97091	-0.0959028
0.650181	0.50139
-3.01342	-0.339207
-1.15432	0.320668
-4.51572	0.506198
0.503362	-1.01023
-1.63672	-2.6179
4.74121	0.474474
2.90735	-0.114909
0.500249	-3.2186
0.683596	-3.31298
-2.09144	-1.15048
0.502883	-2.44475
1.43556	-2.17206
2.59448	-2.8403
-0.456717	-1.14063
-1.81666	-0.109328
0.490553	0.575405
-0.508738	-0.889058
1.83615	2.09543
0.826008	-1.74734
-0.595324	-2.69711
1.81171	-2.79631
-1.76877	0.573741
-3.15038	-0.485303
-3.43134	0.259314
-3.44069	0.079891
1.47522	0.608367
-2.45951	1.75541
-2.93268	1.26687
-2.41126	0.816444
-3.52989	1.25643
-1.40254	0.956874
-0.750798	0.630795
-3.01107	1.4022
-2.86764	0.572111
-2.57057	0.479124
2.89338	2.34873
4.46982	1.72597
-4.2727	-0.458326
3.20626	-0.0113738
-0.00780807	1.25835
-1.88998	-1.76059
3.9295	2.07065
-4.3715	0.366939
-1.16406	-2.39668
0.77337	-0.0264295
-3.06338	0.618492
-1.80039	0.420591
3.77612	1.87808
2.45761	-2.09634
-0.65884	-1.48967
-1.35491	0.198387
-2.28596	0.423232
0.939313	1.79414
-3.52836	-0.271306
1.47905	-1.49699
0.187391	-0.601151
-2.65373	-0.0316965
-1.04847	0.555414
4.48732	1.17815
-3.34483	0.664272
-4.02355	-0.791259
0.259777	-1.99953
-1.28849	-0.563114
-3.93945	-0.1001
-1.73172	-0.236947
-0.331797	-2.79031
-0.935514	-0.573361
-2.02335	-0.597994
-0.0740699	-2.01277
-0.357991	-2.46262
-1.0894	-0.763708
3.82824	1.12085
-0.431216	0.582046
-0.0537855	-2.02186
0.443816	1.27834
-0.256858	1.24721
3.41713	1.79474
-0.152399	-0.0170477
-1.82731	-2.58602
-2.24794	-0.288329
-3.34786	-0.422892
-0.598514	0.988619
0.141665	-2.45826
2.81567	2.09222
2.24302	-1.15697
-2.80721	-0.856263
3.42897	-0.544308
-1.17048	-1.34788
-0.607348	-1.68093
2.06848	0.352937
-1.94836	0.867977
0.373629	-2.74668
-1.17926	-1.59195
0.472481	1.13045
-0.882513	0.918634
-1.50123	0.112082
-0.22216	-1.38546
-4.77042	0.265259
4.06204	1.5868
-1.54414	0.884178
5.29559	0.794164
-2.46651	1.67618
0.117099	-2.71448
2.24731	-1.342
-1.37482	0.664063
-2.62707	0.663295
-2.83445	-0.231314
-1.89941	-0.0818857
-2.54327	1.9288
-2.26906	-0.899036
-3.81554	0.985577
-0.773619	-0.0889149
-2.83141	-0.483678
0.941156	-3.65129
0.809855	-1.05704
-1.96447	2.64646
0.515011	0.743063
1.1968	2.65575
-5.07484	0.602199
-0.130918	0.716002
-0.887985	2.39328
2.70809	0.718528
2.45595	1.05122
-0.888233	-1.96268
-1.2409	1.89767
-5.01473	0.154155
-1.02755	-0.0125046
-0.642303	-1.29951
-3.71172	1.07597
2.8173	1.08483
0.704871	-1.39427
-2.91878	-0.251417
-1.60048	0.374745
2.18895	-2.78704
0.175597	1.51199
1.10022	-1.69927
-3.94663	0.0540669
1.48407	-1.06062
-3.1406	0.852313
2.23069	1.36483
-3.55881	-0.549067
-3.71963	0.452213
-0.678555	-1.78757
1.10653	0.534621
1.33542	0.667226
1.36485	-3.63115
-4.35796	0.337273
-4.21071	0.555208
-2.98163	1.00512
-1.68436	0.495017
-2.93171	1.14239
-4.95054	0.278312
-2.25349	1.50077
-0.10729	1.241
-4.1469	0.738096
1.31326	0.507888
-1.20544	1.31043
-2.62631	0.867479
0.369545	0.386029
-2.72933	0.898243
-1.79169	0.65293
-4.41392	0.769046
-2.31729	1.86902
0.353044	-0.555489
-1.74911	0.175686
1.91992	1.07968
-0.763462	-1.50557
0.263794	-0.314894
1.55347	1.06792
-0.778479	0.0794364
-0.822894	-0.675888
-1.03268	-1.9387
-0.209529	0.820004
-0.424486	-2.27343
-5.14556	0.0810186
1.46099	2.17884
-1.23881	-0.0831689
-2.10758	0.170259
1.6909	0.095061
-1.61776	0.146245
3.13663	1.02806
-3.37549	0.409715
-1.3975	-1.52948
-2.86353	1.36387
2.89356	-0.709472
0.968498	1.51699
0.865	1.53652
1.93518	2.33082
1.76689	1.32176
0.783689	0.809752
-1.4712	1.23273
-0.132079	-0.714216
-1.29125	1.50162
-2.99199	-0.0349655
-1.45294	-0.612169
1.1285	2.72044
-3.39008	0.330848
-3.36059	0.947552
-4.93285	0.312314
-2.71138	-0.465481
-4.66492	0.733333
-0.590788	-3.12094
-3.92341	-0.112287
-4.32926	-0.00269393
4.21312	1.26759
-3.74668	0.0882277
-2.98932	1.35569
-3.97742	1.40737
-4.28993	1.15746
-3.83913	-0.298516
-1.3051	1.3401
-4.74971	0.943719
-1.15151	2.41935
-3.68264	2.31492
-2.76876	1.26836
-3.86437	1.13454
2.06407	1.82073
0.247447	0.648295
-3.9042	0.841236
-0.0755794	2.94104
-0.541928	-2.24925
-3.74927	-0.299928
-0.55468	1.61872
-0.109451	2.5651
-0.37011	2.36366
-3.39096	1.11231
-4.6853	0.308014
-2.47419	1.92439
-1.56519	-0.175969
-0.735219	0.5003
-2.75874	0.597883
-1.84082	0.915709
-1.77911	-0.0787554
-3.852	-0.732894
0.22346	1.80198
-1.41016	0.809457
-0.575514	0.696219
-2.36082	0.45096
3.10255	1.41109
-3.77063	0.971122
-0.812027	2.09227
2.21405	-0.250978
-1.69021	0.900183
-0.276691	-2.36532
-0.102368	-1.65631
2.45765	1.0139
5.33613	1.53674
-3.17775	-0.48885
4.54659	1.79741
0.921568	-1.9366
-2.70443	-0.546937
-2.61631	-0.939397
-2.29266	-0.58433
0.154474	-2.42371
-3.26103	0.113873
-1.673	-2.02026
-2.29083	-1.20566
1.11952	-4.21181
-0.515393	1.29935
-0.676424	-1.68464
-0.0189481	-1.8092
-1.5883	-1.11959
0.159361	2.39877
-2.41172	0.235906
-0.00436261	-3.26683
-1.91123	-2.07602
0.448853	1.92261
-2.20558	-0.323902
-2.75644	-0.699752
-2.50871	-0.621867
-4.70738	0.942388
-0.0482629	1.40351
0.689236	1.76086
2.00443	2.90931
-1.78512	-0.641686
1.12807	2.76215
-1.15963	1.81273
-0.285133	0.0199343
-0.249638	1.16349
1.00743	2.5496
-0.909973	1.67566
0.772057	1.58359
2.14758	1.42026
-1.20771	0.730486
-0.29014	-2.0556
-4.7315	0.5852
-3.23937	0.806298
0.273117	1.7869
-0.963893	0.408016
-2.42887	0.134503
-0.481322	-2.02562
-2.94825	0.590821
-0.25141	1.22195
-2.38831	-0.78384
-3.57208	0.0926339
-3.20357	0.161846
-4.07945	0.376301
-3.27964	0.321635
-3.36144	-0.306727
-1.01306	-2.21048
0.369412	1.65294
-0.457148	-1.91765
-1.00935	-0.109479
1.67979	-2.86448
-2.31122	1.21549
-1.90486	-1.07962
-1.61121	-1.40492
-3.93434	0.703063
-4.10313	-0.888048
-4.14572	0.541624
-4.33505	0.67434
-3.64623	0.4723
-4.49516	0.829513
-3.50252	0.254966
-0.979315	1.92303
-4.39751	0.357756
-1.11188	1.06801
-5.36148	1.0301
-3.41151	1.03695
-2.69259	0.648434
-3.1379	0.246387
-3.09135	0.217079
-1.35937	0.621458
-2.33957	-0.615553
-3.5712	0.806424
-2.5125	1.93491
-3.738	0.802437
-4.22449	0.398243
-1.97071	0.844586
4.23778	-2.00223
0.100493	-2.76814
-3.18607	0.542049
-3.19104	1.09917
-4.38049	0.71435
-1.35373	0.346075
-4.05883	-0.0562409
-3.08934	0.625965
-3.75059	1.20353
3.0635	0.402286
-3.2974	1.18688
-4.13156	0.0548687
-0.184887	0.353329
4.70999	-0.469373
-3.06803	1.29904
2.9748	0.610889
-3.14115	1.03703
-1.97901	0.0434748
-0.251179	-2.36943
-2.81128	0.387531
-3.69988	0.470707
-2.36475	0.847949
-1.21143	1.15426
-0.613225	-0.864132
5.33717	0.151731
4.29991	0.711815
0.987874	-0.795476
2.57916	-0.208497
-1.61467	-0.881593
1.75427	-1.84238
-1.15214	0.130589
0.390261	0.719841
-1.71673	-1.03952
0.864003	-3.36192
-2.84194	-0.243608
0.473593	-3.63351
1.06828	-2.94478
-0.0108176	-2.70158
1.18986	-2.47013
-1.38071	0.23945
-1.36085	-1.77273
-2.06985	-0.883401
-0.858105	-0.0643778
-0.191171	-1.0258
-3.28038	-0.542379
-1.80097	-2.12574
-1.98329	-0.110679
-1.90768	1.58981
-1.94623	0.267177
-2.32533	-0.679297
-0.154694	-2.38103
-2.29507	0.391735
-2.99344	-1.46348
-0.0756104	0.556054
-4.41633	0.320836
-2.10817	-1.67613
-0.265531	-2.365
-4.53869	-0.00440023
-0.94354	1.15557
-0.140234	-1.28795
-1.88857	1.22794
-3.35763	-0.24954
-0.945389	-1.68218
-0.908632	-1.50741
2.04857	-2.66736
-1.77852	-0.887581
-2.70719	-0.749102
-0.647962	1.45617
-1.8576	-1.98023
-3.02548	-1.02183
-0.761552	2.26004
-0.934591	-1.41755
-2.53575	1.76414
-3.44837	-0.8569
5.28586	1.1978
-3.48218	0.41515
3.6782	1.48239
0.821785	0.899565
0.504227	-0.336927
0.926943	1.31567
-3.14318	-0.364476
-2.94928	-0.90209
-4.95751	0.112254
-0.91512	-1.81772
-2.5819	-0.187383
0.398982	-1.83692
4.40521	0.393319
5.2046	0.257506
2.92317	0.782679
-2.41826	-0.608497
0.415641	-1.37101
2.78891	-0.740582
3.45973	-2.5289
-2.06942	-0.977398
3.05269	-1.54124
-1.80793	-1.93088
2.92454	-0.652754
1.61228	-1.65687
3.48831	-0.146277
3.57916	-1.82749
1.75719	-2.01651
0.766593	-1.55402
0.761493	-0.244839
3.91322	-0.839442
3.91993	-1.71918
-1.58075	0.952958
1.18513	-1.56034
2.95264	1.35377
1.51839	1.08781
1.06213	-1.86915
2.54063	-1.03091
0.546523	0.204101
1.33285	0.320708
-0.967636	0.693985
1.24968	-0.784519
4.81616	-1.72726
3.53727	-0.991462
-1.86897	0.204171
2.01601	-1.47191
2.94082	-0.928421
4.17492	0.94012
3.12371	-1.56404
2.43135	1.08844
4.21139	-2.84189
4.00142	-1.42496
-2.54104	-0.458108
-0.0624239	-0.480977
-1.97907	-1.38829
1.49359	0.300188
1.01436	-1.80008
0.82135	-3.70087
-2.57866	0.487067
5.08431	1.1357
-2.40865	1.20165
3.20231	0.872235
-0.81749	-2.7286
-0.329192	1.68922
2.82378	-3.59838
-2.59739	0.302237
0.0523566	-1.26504
-0.00808657	1.39788
3.69044	1.19276
-3.63831	-0.0147839
-2.05655	1.61725
-1.46134	1.10533
-3.28398	0.284658
-1.38017	0.354971
-1.96581	0.322832
-3.79686	0.173367
3.76748	2.61622
-2.74033	-0.520305
-0.682703	0.179954
-3.12279	-0.647723
0.371144	0.537043
-1.16536	1.08119
-3.26098	0.932803
-2.4719	-0.092794
1.01925	-0.899254
2.55561	1.98651
4.61726	2.10547
-1.86183	-0.758707
-1.58005	2.65544
-1.50614	-0.329509
-4.26254	0.48435
-2.36739	-0.178521
-2.19542	0.219712
2.4761	0.474581
-0.279088	0.769184
-2.86514	1.75915
3.89657	-1.13569
-3.67749	1.03087
0.934082	-2.50049
-2.96824	0.402111
-3.67311	1.03851
-2.14761	1.30077
-3.94887	1.40637
-3.03901	1.01647
-2.43667	2.28081
-3.44812	0.294352
-2.42764	-0.590544
-1.85139	-0.047602
2.2643	-3.71444
1.15854	2.46582
-1.99384	0.140007
-3.80483	-0.449081
0.91388	-2.84495
-4.6656	-0.190095
-1.5816	0.843037
-4.7868	0.44334
-2.97122	0.512889
0.528014	0.265403
-0.873589	0.642118
-2.11248	-1.43604
-1.07779	0.375677
2.22189	2.78128
-3.77047	-0.952363
0.105168	1.82436
-0.0658466	0.77809
0.298893	-2.52818
-0.754945	-2.66452
-0.976925	0.362999
-0.231879	-0.765732
0.325457	1.39857
-1.38238	0.316212
2.76165	1.91934
0.305323	-3.2292
-2.55352	-0.0599145
1.24137	0.138284
4.18895	2.20455
2.90961	0.709417
-0.864878	1.12163
-3.30959	-0.638272
3.40948	1.28126
0.499795	0.656064
-0.476845	2.31064
1.0228	2.84973
-4.62249	0.380332
-0.537409	-2.64975
1.30785	-2.22818
-0.797442	-1.65837
-1.98912	1.53422
-2.4287	0.753097
1.86414	-2.20425
3.5657	-0.151399
-2.28672	1.00682
-1.3246	1.25505
-2.6221	1.47177
0.369862	0.7849
-1.77849	1.04934
-0.951588	-0.110604
-0.607464	1.14323
-3.922	0.670638
-2.33076	1.55584
-0.959252	0.43185
-2.35501	0.184514
-0.611986	-0.391357
1.86863	-3.65759
-0.804877	-1.48237
4.14488	-1.44505
-0.563516	-0.904673
0.184439	1.53477
-0.535678	-2.57536
-2.882	-0.997269
5.96474	2.106
-1.49846	-0.219435
-3.18425	0.232589
0.553337	1.91169
-2.54707	1.29975
-2.90922	0.36904
0.756952	-2.86041
-2.14347	0.848174
1.56308	1.36241
-2.63644	0.596585
-2.56923	-0.366085
-0.770224	-2.20938
1.17183	-3.25887
-0.363981	-2.39791
-0.977338	2.22604
0.138886	-0.100895
-3.46707	0.339106
-0.829519	-0.28447
2.9896	-0.413962
-0.195084	-1.241
-1.62612	-0.0213888
3.76147	1.25739
-1.15479	-1.33222
-2.69482	0.231321
1.07779	-3.60687
-5.06107	-0.433408
2.6205	1.38116
-1.71594	-1.31427
-2.97627	-1.38621
3.98013	1.17633
1.35118	1.44936
0.824556	1.49975
1.23116	2.44142
-3.92245	0.989899
-3.60359	0.639627
-3.10423	-0.669261
-2.70276	1.38766
0.229408	-2.59326
3.66788	1.75947
2.86456	1.27904
4.12348	1.39179
-0.316366	-0.726531
-1.36334	-1.04269
-2.60202	0.227663
-1.52632	1.26549
0.653979	1.97418
-1.51338	-0.835391
0.391482	1.70977
-1.62924	0.445399
1.36541	1.64804
1.21612	0.302066
5.0517	1.61346
0.704738	-1.53085
-0.948619	0.402466
-1.36627	0.106401
-2.4176	0.829624
2.32387	-0.395759
-0.235045	1.78863
-2.17278	1.66134
-3.11246	1.27111
0.434841	-0.537072
-2.26019	0.450122
-0.257241	-0.0424791
1.53374	-0.0272171
-2.57203	1.2374
-3.67111	-0.351539
1.74866	-1.29377
-2.41594	0.143166
-3.88593	0.253812
-2.5538	0.208023
0.211735	-3.07533
4.67454	-0.115792
-3.11946	0.378645
-2.55446	1.4325
-1.42959	0.0849854
2.06688	2.49059
1.94423	-3.98696
-1.34004	-0.706526
0.293405	-2.82061
-2.51175	1.02857
-0.412889	1.76577
2.48476	1.81006
-2.48467	-1.07362
1.20093	-0.583754
2.06322	-0.357957
1.31885	0.966911
2.70142	1.45532
1.07556	-1.19376
-0.6185	-2.58575
-2.28236	-0.639647
-2.52962	-1.14212
-1.53808	-2.29973
-1.91929	0.984415
-1.19633	1.11929
0.588155	-1.78487
-0.123269	-0.340174
3.50509	-0.256162
-1.65201	-0.222281
-4.11213	1.37591
-2.32357	0.439177
-1.1203	1.25465
2.21733	2.53813
-0.50205	0.0623233
-3.5698	0.677493
-1.886	1.3465
1.03538	1.82257
1.68724	1.07767
-0.738841	0.99735
1.64792	2.18927
-0.684385	1.8815
-1.79255	0.0783337
4.74097	0.277612
4.64424	1.4121
-3.08672	0.554866
-2.373	0.9202
-1.41001	0.139286
2.41883	1.74946
1.85584	1.0264
-0.669947	0.678132
1.80922	2.30062
-0.850348	-1.15681
-3.28887	1.10849
1.00163	-1.87239
4.74797	0.711215
1.69573	-1.20191
-4.12825	-0.0825206
2.11103	1.03371
-1.92904	0.791514
-2.05055	-0.392252
-3.01944	0.965993
1.65537	1.4744
2.18888	0.60608
0.69695	-1.20687
-0.840581	1.54134
1.5039	0.427687
2.98136	1.21812
-0.30381	-0.0535281
3.46457	0.127595
1.85859	-0.191284
1.18551	1.05028
-1.36842	1.22156
-0.0479771	-3.51152
-2.74428	1.15956
-3.72756	0.136027
2.75571	1.90941
-0.340036	0.442399
-4.21244	1.3697
0.0491461	-1.36741
-1.6544	-0.609495
0.90565	0.298642
0.958765	-0.88433
-0.47497	0.596603
-0.0571752	0.577007
1.18384	-2.11089
-1.41725	-1.26918
4.01036	1.93704
-3.84326	-0.658059
-2.22206	-1.38039
-0.578955	-0.126672
2.56082	1.84522
1.62826	-0.40917
-0.377492	1.30133
-3.14636	0.103135
0.704289	-1.31166
-1.6524	0.620855
-2.12119	0.619747
-2.16578	-0.424683
0.60158	1.50929
-2.8705	-0.499893
-1.5209	-0.724008
-2.61401	-0.889157
-1.81776	-1.74614
-1.02031	-1.31699
2.04272	-2.07696
-1.86252	0.588968
0.44746	-0.623746
-1.98315	-1.58917
-2.68924	-0.0159945
-1.31929	0.64754
-4.57181	0.275295
-0.927813	-0.130944
1.0242	-0.980432
-0.643539	-1.86688
-1.39167	-0.0569427
-4.10343	1.64832
-2.41588	0.151175
-3.34471	0.774978
1.04898	1.52324
-2.49176	-0.880446
3.44225	-0.778895
4.76576	1.50732
0.570654	0.522546
-0.988442	0.694157
1.78965	0.755464
-1.66439	-0.317176
-0.473112	1.2627
-1.81565	-0.574628
-2.75839	-0.27975
-2.81465	0.610172
2.3186	-0.3963
-1.71301	0.570778
-3.20637	-0.238332
-1.40327	1.01938
5.14522	0.145252
-1.50528	0.816594
-3.99476	-0.292468
1.88209	1.10682
-2.00445	-0.997606
-3.24522	-0.806672
-2.35172	-1.32421
-0.345475	-0.541699
1.878	2.24938
-2.50956	-0.112267
-1.76847	0.917207
-1.35508	-0.309555
2.58396	-0.765343
-1.66459	-0.65358
-1.07324	0.19476
1.20953	-3.97269
-2.07276	2.21236
-3.15204	1.81199
-3.54072	-0.62807
-0.838644	-2.17786
-3.11229	-0.641891
2.28472	-2.54032
0.636782	-1.53079
0.525924	0.689728
-0.416204	0.485225
-0.24847	1.8112
-0.0650956	1.3933
1.3358	3.44111
1.48541	-2.27208
-0.532585	-0.309873
-1.72534	0.294631
-2.60997	-0.256089
-1.99171	2.0453
-2.75424	-0.708181
-1.12245	0.0493328
0.268176	0.672477
3.1949	1.62069
3.01949	1.54535
-3.49695	0.786844
-3.76021	-0.782206
-3.72635	-0.693376
-0.944428	-2.33005
1.96043	-0.288834
-2.6348	-0.320602
3.65698	-0.297615
-2.11231	-0.694708
-3.88558	-0.179448
-1.90198	-0.71601
-1.18928	-1.72518
6.12015	-1.19871
1.73598	2.2847
-3.60074	0.0479908
-3.79945	-0.370004
-3.35575	-0.577907
-1.52647	0.20729
3.31586	-4.38266
-2.6663	1.12963
-2.38048	-1.17525
-0.538605	0.0255427
0.993896	-3.15947
0.194172	-2.22936
-1.89453	-2.19802
0.718919	1.56003
-3.095	-0.990712
-0.126431	1.08286
-0.154726	-0.9267
0.878881	-0.260829
-2.9915	0.0871861
0.521691	0.448605
1.67137	-1.76647
-0.120682	-0.728683
-0.807073	0.123979
-1.3846	-1.98535
-3.05059	0.249251
-2.36417	-1.14572
2.28128	1.71314
1.14245	0.330676
-0.439655	-0.567914
3.34299	1.3363
-0.828621	-2.32109
0.395414	-0.604745
-0.636323	-1.51676
-2.05883	0.123972
-1.30209	-2.94688
-0.458637	-2.51286
1.66243	-2.10096
-1.74638	-2.19352
1.13205	1.28405
-3.15112	0.447757
-2.60283	0.362276
0.678198	-3.77382
1.07254	-0.491088
3.72572	-0.40678
5.58128	0.819791
-0.67054	-0.460454
-0.370443	0.286044
0.989862	-1.22308
-2.61415	0.309588
5.46684	0.572111
1.89811	-1.53133
-2.42524	1.1054
-1.8357	-0.613019
1.16811	-1.24412
-0.695469	-2.21103
0.771099	-1.21952
-3.10175	0.470219
0.515637	1.13139
-1.75898	1.25013
1.76785	1.48673
-1.94751	-0.0311786
3.51791	1.24637
-1.12719	0.51961
-2.73189	-0.642694
-2.16074	-0.352107
1.60975	-2.9351
-1.51135	0.176291
0.149719	-1.79634
1.16755	1.61857
-0.411182	-1.4236
-0.0536292	-1.8671
2.3677	-4.04559
1.58193	-1.78607
2.63164	1.4289
1.52764	-1.45054
0.0260211	-2.66488
5.27092	1.56466
0.0233878	1.73209
2.93255	-2.92478
2.77423	-2.6397
1.85172	-0.280594
-0.491506	-0.00757372
-0.0848527	-1.22209
-1.62058	-0.1022
-1.37383	1.06193
-2.24894	-1.62163
-0.477896	-0.504032
4.39138	1.69036
3.52468	2.58554
-3.07557	1.32298
-1.48744	-0.894357
-1.51293	-0.42264
-2.75205	0.481894
-1.91947	-0.723112
-0.939019	-2.71442
-1.53725	0.871415
-0.997951	-0.916156
-3.36927	0.0927828
-0.67123	0.227132
-3.04982	0.103795
2.25507	-3.34873
-0.657044	-0.93251
-0.5206	-1.90358
1.84778	-3.34248
1.59633	-3.11674
0.483538	-2.99495
4.97574	-2.81082
-2.21353	1.46268
1.7413	-1.08597
-3.94525	-0.0506497
-1.09937	1.631
-0.322331	-0.790197
-3.11286	-0.684748
0.642505	1.59078
-1.93761	-1.32221
-1.35556	-0.232109
-2.98087	0.66964
-4.27888	0.518483
1.90427	-3.3664
-1.00208	1.73018
2.64749	1.15245
-1.28942	-1.77828
0.395668	-3.04523
-1.68253	-2.21364
2.3424	1.90804
1.57445	1.77688
0.951529	-3.91745
0.758791	1.36329
-0.533404	1.40338
-1.28929	-0.127782
3.65701	1.17454
0.62597	1.32346
0.188651	-1.39648
0.251707	0.777933
0.970948	0.160523
1.97311	1.33666
-2.6711	-0.500165
-1.83687	0.699119
1.23665	-2.78208
-1.91082	0.398254
-3.23439	-0.0245425
-3.4547	0.205344
1.69059	-0.0853753
-0.0280539	-0.965258
-1.97231	0.82915
0.711294	-2.69242
2.07135	2.00164
5.2638	0.604858
1.04276	-0.20122
0.860176	0.872816
-0.695728	0.961672
-3.31226	-0.337889
-0.429425	-2.89974
0.368234	-2.32172
-3.19022	0.283589
-0.0934263	-3.27025
-0.251676	1.00868
-3.48094	0.341774
-2.93125	-1.1011
-3.50112	-0.679748
-1.06146	1.18501
2.01529	-3.01304
-1.7434	-0.400475
-3.17898	-0.872707
2.0327	0.712545
1.33916	-1.48065
-1.04584	1.69368
-3.12518	-0.028802
-4.32984	0.054729
-1.78626	1.14937
-4.20643	0.769036
-3.57746	0.608195
-0.197466	-1.71261
0.944269	-1.20245
-1.00964	0.116959
-0.351086	-0.966754
1.66751	-0.30076
-2.50378	-1.29571
-1.60373	-1.57451
-2.42356	-1.61094
-3.36514	0.771925
-2.85912	-0.366511
-3.11316	-0.366118
-3.79921	0.66108
-4.38394	0.857334
-3.92699	0.587893
-4.7627	0.854039
0.314556	1.69295
3.83483	1.87169
1.08797	0.349832
-3.14219	1.12441
-3.99693	-0.0738995
-0.75892	0.358176
1.84245	2.01584
-3.05067	0.23097
-3.01661	0.290921
-3.24615	-1.00275
-2.81239	-1.05403
-3.40871	0.294817
1.52494	1.78837
-0.529801	0.201035
1.74893	0.761398
-0.792308	0.4391
1.34043	2.04585
-2.48516	0.247708
-2.52222	0.240669
-3.8819	0.44492
-1.28183	0.344539
0.520432	0.632392
-2.57486	0.222491
-2.99766	0.431192
-1.61881	-0.375752
-1.18513	0.549374
1.35041	1.58643
-2.68951	0.717214
-1.16934	-1.04987
-0.560706	-1.35494
-2.16852	-0.0475491
-2.06266	-1.69527
-2.48635	-0.044848
-4.49202	0.216619
-1.02791	-0.27831
-1.02708	-0.921748
0.40884	-1.05318
-2.02856	0.470411
-0.270928	-0.00955996
-2.82903	-1.36537
0.162208	-0.256331
0.533974	1.79643
-1.98691	0.131261
-1.69764	0.602856
-2.48206	1.27863
-0.861499	0.610361
0.215182	1.3583
-0.520402	-0.739208
-2.2656	0.156927
-0.901948	-1.6108
-1.08065	2.31472
-1.46808	1.06576
1.36786	1.7269
-0.170714	-1.66195
-0.404994	1.61168
-1.96249	-0.0332806
-3.53678	0.963086
-0.555665	0.700152
-2.56177	0.288506
0.303425	-2.44774
-1.41465	-0.277674
1.21437	1.21607
-4.47105	0.49325
-2.30077	-1.39069
-2.11153	0.452051
3.7758	-2.2173
-3.22191	-0.0501024
-1.25567	-0.907523
2.11812	-4.72882
1.10999	-2.61124
1.30619	0.972774
0.404079	-0.0125602
-0.59676	-0.787702
-2.03394	0.427254
-4.05043	-0.368178
1.35207	-4.57205
-3.62464	0.614807
-0.380348	1.07892
-0.172317	-0.756805
-2.91799	-0.246219
0.0339989	1.74392
-3.78363	0.893989
-0.429935	1.29885
3.53258	1.70833
-1.73717	0.795437
-2.19948	-0.270711
-2.79676	1.32077
-1.4605	-1.10169
-0.469526	-1.48463
-1.18821	2.24907
1.59945	2.08857
1.39951	-0.700279
-0.526545	-0.386345
-2.15645	1.92246
-0.0648412	-3.30625
-1.9608	1.3704
-2.69572	0.622838
-0.935183	0.137941
-0.895992	-2.97632
-2.63655	-1.34146
-0.990913	-2.44391
-0.905108	-2.31481
0.936002	1.7879
0.0652439	-2.54786
-2.58221	-1.04262
-1.40297	-1.1415
-1.63589	-1.14178
-2.03999	-2.42341
4.62482	0.835404
1.73875	1.01024
-2.21497	0.667511
3.24551	-3.41568
0.339768	-2.49107
1.29414	-3.65121
-1.19691	-0.647976
-0.975344	-1.59718
1.90642	1.99533
-3.70813	-0.245927
1.82761	-0.0598465
-1.32174	-2.43419
-0.125081	-2.53246
1.88003	-1.4826
-1.40361	-0.968983
-0.746764	-1.56108
1.2977	0.78362
1.4305	-1.47461
-1.75738	0.411515
5.29117	1.43926
-1.61017	1.4289
-3.76133	0.733879
4.24896	0.846675
2.15851	0.513682
4.15636	2.50821
3.20437	-0.362377
-2.2251	-0.0596485
3.45415	0.784981
-0.037494	0.358288
-1.54344	-0.0476282
0.572011	2.76102
-0.574945	-1.32063
-1.13861	-2.48161
1.94498	-2.95713
0.741872	0.921223
0.774466	2.38856
-3.64537	0.812102
0.553262	1.88454
-3.85375	0.223483
-1.64416	-0.815754
-3.3371	-0.569653
-1.64523	1.78253
-0.836821	2.2708
-2.14883	0.103377
2.01223	1.5491
4.90997	0.684952
3.24447	0.266516
0.973944	1.20987
2.53738	-1.93801
0.854597	-1.15576
2.77954	-2.7267
0.496925	-0.530636
0.319871	-0.388341
-2.06264	0.194797
-1.28155	0.884264
4.83408	1.27439
-1.30987	-0.110093
-2.6106	0.180971
-2.45334	-0.154242
1.61634	2.02639
-3.43889	1.68093
-4.59796	-0.1423
-1.82176	-0.621343
-1.25678	0.397012
-3.13532	1.21115
5.70053	0.310516
0.517471	-1.04919
-0.768117	-1.07367
1.49284	0.166392
2.08058	-3.89726
-1.40083	2.66261
-4.1261	0.38833
0.203294	-3.33847
0.152568	2.58949
-0.568857	-0.264856
-1.78544	1.14279
-0.851919	-2.2072
-1.8777	-1.09808
-2.69674	1.8305
-2.76004	-0.357076
-3.89835	0.0177226
-3.04788	-0.722183
0.175815	0.968289
5.29318	0.211472
-1.90787	-1.77642
-4.38952	-0.118507
-4.42955	-0.201135
1.21386	1.50773
4.02374	-1.23517
-2.05106	0.399622
1.53494	1.83546
-0.873745	1.03223
-3.31677	-0.285597
-2.98865	0.841068
-0.440734	2.97391
1.58816	-4.42044
-3.53195	0.31493
-1.43764	0.263721
2.80058	2.08875
-1.98858	-0.127891
-4.46716	0.177028
-1.17807	0.825554
3.27162	2.36553
-3.56552	0.0307926
0.259064	2.02538
-2.23175	-1.38314
-2.26368	1.6088
-0.337491	1.72031
0.837029	-2.99977
-1.61058	-0.516845
-1.9498	0.940745
0.114858	-1.64431
2.347	-3.548
0.922427	0.500413
-1.09181	-1.94676
0.905402	-1.12605
2.50024	1.70748
-4.4964	0.605286
2.40726	1.94929
-2.50841	1.63864
5.00149	1.66011
0.195922	-2.76526
0.971346	1.49222
-0.0604813	-0.0678377
-3.54914	-0.70429
-2.41228	1.02817
-2.96445	0.744833
-1.01594	-1.9459
-1.08501	0.716332
-3.48803	-0.644294
-2.74463	-0.0980792
-2.90603	0.158677
-1.19726	0.159461
1.71639	2.2645
-1.72679	0.260701
-1.52274	0.712215
-3.25374	1.02105
0.802177	-0.25196
1.36051	2.82731
0.618802	-1.37259
2.12365	2.62224
-0.597622	0.713145
-1.29082	-1.23301
-0.44319	0.769967
1.48724	-2.9441
-3.39125	-0.523179
1.15966	-0.808295
3.15092	0.149069
2.00809	2.95223
-0.826763	0.0511529
0.404055	-2.56435
-3.11462	1.5754
2.22715	0.313978
-1.21687	-1.16095
-4.08055	0.657647
-2.54316	0.894458
3.04032	0.791982
3.59469	-0.506174
-1.49487	0.878314
-2.17907	0.040423
-1.90242	0.825848
-2.81269	0.287984
0.942132	1.46447
0.617781	-2.43678
-2.0294	-1.44922
3.59783	0.293261
0.494335	-0.170837
-4.34579	0.368879
-3.90669	1.46729
1.66551	1.34451
1.49718	0.113531
-2.19	-0.769605
-2.66662	1.8831
-0.459725	-1.74986
-1.90347	0.326285
2.91495	-0.574306
-0.903999	-1.62062
-3.81575	-0.0855627
1.13607	-0.632568
0.219916	-3.13264
0.574636	-2.70832
2.53018	2.60695
-0.885537	0.181568
3.40095	-0.936558
-2.98516	-0.823953
-2.13156	-1.19788
3.13198	-0.0179231
-4.00799	0.0527441
-1.75997	-1.20819
-1.37949	0.609766
0.965011	2.23234
1.00955	1.65344
-2.85321	-0.392103
-4.10866	0.871071
-2.41424	-0.760761
1.73021	0.930128
-4.6187	0.823511
3.30939	-0.554696
0.33403	-0.654594
2.65953	0.227945
1.58088	2.73921
-2.6258	-0.0665978
-0.155872	-1.73332
1.75527	-1.96638
1.29627	1.49782
-4.63118	0.501875
-2.80813	-0.848365
-3.05963	0.39993
-1.9805	-0.515045
2.84048	0.644984
-2.47206	0.929411
1.76051	-1.39883
-2.0619	0.92874
-2.82146	-0.219334
-2.00488	1.07048
-0.239528	-1.97905
-2.36003	0.418627
1.96879	-0.216617
-1.22801	-0.907186
-0.232488	2.02956
0.168947	-0.184244
2.63314	-0.0795601
2.30226	0.913914
0.00479867	-1.4385
0.337344	-0.0929851
3.68187	0.969616
-0.124823	-1.24826
-0.259221	-2.91653
-4.29492	0.451794
-4.32384	-0.846159
-3.34809	-0.242209
-2.13349	-1.78414
4.4098	-4.20257
-3.6385	-0.645271
-1.17815	-0.877232
-1.25495	0.49099
1.27809	-0.229518
3.18978	1.93657
-3.53286	0.840872
-2.78484	0.951695
-2.83248	0.222836
2.46998	-1.30243
-1.58828	-1.87165
0.627242	-0.786317
0.532155	-0.196224
-0.626563	-0.0965349
-2.41309	0.0493861
-2.75193	1.20578
-0.512316	-2.10603
-2.96702	0.732817
-0.407317	-0.14496
4.53232	-2.35758
1.78776	-2.00392
-2.21089	-0.496065
-0.0687961	0.801659
-0.0330762	-1.79614
-1.02521	-2.28847
-3.456	0.531523
-0.0423871	-0.668376
-2.67997	-0.188757
-3.46328	0.779794
-1.82567	-1.14
0.319326	-0.435339
-1.49151	-0.626206
-1.84343	-0.113899
-2.28206	-0.151617
-3.07031	0.372248
1.68526	-2.61431
-2.04834	1.70874
-0.857807	0.17737
-2.74977	-0.976031
2.08844	-2.07791
-1.25246	-0.648115
-0.753592	-1.48941
0.162526	1.11597
-2.12825	-0.106832
1.08141	0.654268
2.92757	2.92378
-1.89382	0.839889
-2.58795	0.771108
-3.12819	-0.189587
-0.556649	-1.28225
-1.12582	-0.792387
0.529888	-1.71333
-4.40938	0.385171
-2.17544	-0.52328
-1.52201	-1.80988
0.512335	-0.259308
-0.956446	1.73329
-2.11984	1.33765
-1.92161	-0.0264971
-3.36182	0.271613
-2.45054	-1.54316
-0.671569	0.515744
-3.32645	0.570989
-0.468927	1.94844
-1.41783	-0.748658
3.04435	0.93458
-0.525047	0.561873
-0.773674	1.71797
-2.95543	-1.16945
-2.43033	0.967225
3.4244	-1.71561
-2.84594	-0.0824884
-0.83116	-0.575201
1.29783	-0.161982
-3.34104	0.013844
-0.439659	-2.84286
1.76138	1.73642
-2.90225	-0.150071
-1.08397	-0.763079
-3.71567	0.0952176
-0.342257	-2.67957
3.45271	2.55132
3.51755	2.62963
-2.09645	-0.199996
-0.844931	3.11859
-2.74127	0.813733
-1.07211	-0.619657
-1.4518	0.203957
-0.804194	0.0532516
-1.21927	0.507151
1.15871	-2.34356
-2.6209	-0.683047
-3.69261	0.0146763
-0.492761	1.55065
0.680608	-1.98515
-1.87606	-1.67797
-0.935622	-1.90333
2.02024	0.625652
1.34794	-3.20913
-1.61846	-0.877441
0.975172	-2.91573
-2.75677	-0.400068
-2.47622	0.197376
-1.33514	0.868482
-0.790682	1.66529
-1.32884	2.63817
[truncated: 480 more rows]

## Sheet: Figure 3E
Injury PC2	Injury PC3
1.40035	-0.0283887
-1.00161	-0.0439633
1.4551	-0.721978
1.604	0.309224
-0.229984	-0.142356
1.90009	-1.00785
0.902926	-0.344123
0.224159	-0.968773
-0.91507	-1.39231
-0.641384	-1.64631
0.139514	-0.856614
-1.12666	-0.498145
1.13287	-0.405283
1.32709	-0.0413001
-0.880921	-1.52235
0.109453	-0.873218
1.31135	-1.41355
0.539253	0.145543
0.495828	-0.369971
-1.63606	-1.47449
1.17727	0.827199
1.20305	0.289361
0.398416	-0.810904
1.45042	0.0195076
0.864027	-0.601556
-0.735724	-1.54802
1.77	-1.27046
-1.12664	-1.29236
1.10593	-2.14122
1.42864	-0.649426
0.745063	-0.457946
0.0789703	-0.865158
-0.0131321	-0.371283
2.37232	-1.48271
-0.253171	-0.90493
-4.22455	-1.11175
0.656893	-1.29139
1.16604	-0.0650585
0.0583968	-0.864577
-1.06547	-0.438834
-1.0211	-0.494121
-1.19692	-0.135498
0.208632	-0.919149
-0.176254	-0.930739
-0.0291783	-0.925448
-2.97676	-0.774427
-3.18687	-0.232251
-0.376013	-1.6028
0.74063	-1.20289
-0.156548	-1.23318
-0.502517	-1.1156
-0.561306	-1.69541
0.774961	-0.15574
1.11045	-0.523544
0.678773	-0.292936
0.585031	-1.45985
0.425508	0.292544
0.715765	-0.2803
-0.178977	-1.62477
-1.97324	-1.4771
0.0688612	-1.7608
-3.54554	-0.52179
1.38848	-1.35153
-0.93084	-0.763354
-0.470404	-0.231127
-3.16021	-0.903174
0.773599	-0.199783
0.531097	-1.85564
0.86319	-0.582122
-1.2889	-0.475522
-1.21565	1.37126
-2.69334	0.739467
0.692319	0.0747134
1.75727	0.0632792
0.503508	-0.288667
0.915253	-0.814466
0.212402	0.260668
0.505563	-0.263473
0.15649	-1.69666
2.26143	0.699484
1.73161	-1.25532
0.97952	-0.463504
1.10646	0.236025
-1.94737	-1.78633
0.523635	-0.541683
0.354358	-0.207738
-1.27788	-0.452806
1.66867	-1.55571
2.17956	-0.0796132
1.03774	0.347749
0.163766	0.444281
0.467695	-0.766385
1.38709	0.175279
2.14645	-0.140868
0.55992	0.434174
0.378855	-1.22176
0.585894	0.4411
0.345703	-0.458395
0.616084	-0.271545
0.216661	-0.816734
0.476809	-1.66448
1.90643	-0.542581
-0.181788	-0.823151
0.519453	-0.55686
-0.286024	0.352206
1.52401	-0.152862
-0.351875	-0.593955
0.0680948	0.159439
-1.54809	0.546845
2.89709	0.447077
1.99938	-1.48666
-0.241222	0.0549575
-1.36388	-0.991925
-0.185673	-0.502775
1.46992	0.30285
1.765	-0.19339
-1.02892	-0.444388
0.507452	-0.880808
0.327653	0.26597
-0.497905	-0.117089
0.642774	-0.846481
0.28637	-0.342003
0.162902	-0.0804469
-0.679566	-1.67298
-1.32069	-0.495562
0.845609	-0.272758
1.09354	-0.631124
-0.404056	-0.386095
-0.689903	0.0168003
-3.20454	-0.618257
-1.29207	-2.90386
1.22296	0.527274
2.04345	-1.75597
1.58541	-1.63903
0.255886	-0.919364
0.620389	-0.864246
0.144417	-0.44243
-0.885231	-1.28288
1.9011	-0.435056
2.38139	-0.46076
-0.657426	-0.290218
-1.19694	-1.07027
1.24195	-1.31585
1.10077	-1.74133
1.23915	-0.919009
1.74277	0.216053
0.79792	-0.7098
0.495249	-0.612603
1.36833	-0.401002
-3.54663	-0.300342
2.27277	-0.653692
-1.95569	-1.2799
0.24319	-0.836532
-3.33469	0.413541
1.80143	-0.190188
-1.43089	-2.31006
-0.172279	-0.5302
0.481328	-1.36129
1.48663	-1.0587
1.04887	-1.37771
-0.974015	-0.591357
-0.506419	-1.62521
0.391722	-0.88347
-1.47924	-0.805393
1.21282	-0.851828
-0.51197	0.693543
-1.52859	-0.173795
1.8746	-0.0188335
-1.96688	1.38283
-1.94344	0.879582
0.266136	-1.09291
2.26291	-1.00655
-2.58622	-0.908991
-0.962493	-1.29081
1.30013	-0.00614525
0.66786	-0.65623
-0.7167	0.139143
-0.839602	-0.618584
-1.16979	-1.20653
2.14469	-1.44542
0.265787	-0.905259
-0.183402	-0.579088
1.1232	-0.637969
0.127047	-1.34397
1.68346	0.152421
-2.07537	-0.00786301
0.53456	0.79956
-0.233172	0.44499
0.312387	-0.339349
-2.25398	1.22573
-2.72867	1.24396
-2.73472	1.45284
-0.611387	-0.0692596
0.816469	0.404117
0.00755534	0.760813
1.88096	0.522186
0.882977	-0.580835
3.26371	-0.618672
2.73774	-0.431463
-0.263814	0.210209
-1.18045	-0.0354316
-2.26256	0.0719995
-0.556228	-1.161
-1.59894	0.548519
-1.43355	-0.25319
1.15608	-1.23886
0.932196	1.04607
-0.919322	1.23632
0.0365116	-0.825213
0.526065	-1.04046
-0.0089893	-0.1067
0.366651	-1.41021
-1.37371	-1.52535
-0.445894	-0.539149
1.39448	0.664483
-0.788961	-0.995797
-0.634637	-0.705735
-0.99569	-0.8815
1.43731	-0.221264
1.36679	1.54579
0.216353	-0.478831
0.257662	-0.0743295
0.519535	0.0874756
1.11154	-1.24751
1.08119	0.0126603
2.78969	-0.548508
0.925834	-1.0988
1.44266	-0.325825
1.76782	0.945634
0.755937	1.24381
0.311683	-1.32572
0.664961	-0.417876
0.941337	-0.793055
1.50977	-0.27703
0.459057	-1.36911
2.15188	-0.0211838
1.77455	-1.34253
0.697391	0.260338
0.457007	-1.19555
1.14492	-0.670973
1.0483	-0.27449
2.05029	0.356287
0.885515	-0.223995
1.05982	0.161493
0.913255	0.00616864
0.774704	-1.00716
0.985814	-0.64021
0.36066	-0.174371
3.03598	-0.239688
0.0890036	-0.769993
0.85874	-0.512647
-0.582375	-0.334356
2.18944	-1.75755
1.51639	-1.20711
0.379718	-1.14667
0.801969	-0.141896
0.0193744	-1.14431
-0.383305	-1.24008
-1.13299	0.207356
-1.78863	-0.289912
0.570517	-1.33552
0.612641	-1.20897
-1.46551	-0.777585
0.396905	-0.561259
-2.05761	-0.527132
-1.28373	-1.0422
-0.165537	-0.660715
-3.17216	-0.803662
-3.18087	0.0118572
-1.3806	-1.72594
0.727986	0.347895
0.578856	0.952509
-2.39945	0.265
-1.82646	-0.87233
-0.406073	0.869742
1.1569	1.11055
-1.51386	0.625781
-2.24771	0.792679
0.89172	1.36323
-2.6375	0.0765289
-1.27053	-0.726163
-0.849178	-0.507194
-1.36742	-0.404863
-0.400047	-0.0190822
-1.12247	0.434552
-0.801585	0.358904
-2.24816	-0.133327
-2.61708	0.652524
-3.50539	0.255569
0.650477	0.101737
-0.817829	-1.22049
-1.93783	-1.87453
-0.681333	-0.391897
-0.377666	-0.560546
0.10007	-0.909826
0.248399	-0.181977
-0.561591	-0.0813794
-0.641812	-0.316257
-0.571224	-0.534928
-0.0338342	-0.293949
-0.0767554	-0.218172
-0.633975	-0.00144671
0.00359602	0.537601
-1.29594	-0.917005
-0.600546	-2.03929
-0.99259	-1.05139
-0.167766	-0.737935
-0.237448	-0.555575
0.492456	-0.241126
-0.965593	0.661299
-1.72757	0.839262
-1.38452	0.047588
-0.860112	-0.193876
-1.27237	-0.356172
0.310119	0.34279
0.378458	-0.641187
0.770079	-1.81855
1.10084	0.846085
1.54892	0.686418
-3.87318	-0.844713
-0.158711	0.371999
0.162587	-0.894259
0.515148	-1.44462
0.619335	-0.247909
-0.0146066	0.175423
-2.01713	0.748694
-0.426597	-0.518852
-0.33556	-0.903678
-0.393827	0.913961
0.602683	0.244013
1.05568	1.07658
-1.40685	0.223666
-0.292712	-0.127482
-2.23231	-1.11351
-2.89328	0.620201
0.00217721	1.42336
-2.08503	0.0913539
-0.239775	-0.67951
0.12065	-0.181209
-3.43736	0.569116
-1.23878	1.5993
-2.69484	0.39401
-1.25944	0.310178
0.244208	-1.37383
1.16078	-0.482433
0.287954	0.201584
-0.921394	1.02814
-1.57829	-0.706817
-0.608085	0.565625
-0.0306102	-0.850801
-0.668009	1.12149
-0.892257	-0.0705745
0.00113227	-0.206803
-1.04797	-0.505739
-0.465806	0.0979983
-0.0675652	-0.089213
-1.04403	0.253161
-1.98378	0.210812
0.658923	0.345059
1.82641	-0.267902
-0.068136	0.198823
0.966488	-0.737442
-2.89685	0.903856
-0.443777	0.850115
-1.52138	0.285476
-3.21028	0.300546
1.81397	-0.0228533
-1.09433	-0.563107
0.438946	-0.0759522
-1.99051	0.447181
-1.14443	-0.0498212
-0.277176	-0.246988
0.19585	0.744127
-2.04279	0.87658
-0.0956853	0.658332
-1.66535	0.884987
-0.897373	1.56199
-0.15465	0.0279637
1.4727	0.894923
2.21568	-0.257713
1.90194	-0.129166
1.38686	-0.1873
-2.22365	0.255737
-0.615504	-1.10214
-1.20042	-1.92557
-0.757016	-1.52402
-0.479435	-0.540726
0.194998	-0.286283
0.247673	-0.679667
-0.731098	-0.480395
-1.65432	0.0136221
-0.864435	-0.494345
-1.28539	-0.994817
2.06116	0.703092
1.20617	-0.15403
-3.38386	-1.06851
0.520524	-1.15773
-0.949389	1.06744
2.44054	-0.182384
1.63718	-0.581079
0.238337	1.08967
-1.0004	0.0892886
-1.03874	0.0914186
-0.0728937	-1.1373
-2.24628	-0.00548841
-2.50819	0.794555
0.231527	0.249128
0.0375445	0.2286
0.852729	0.256722
0.539975	-0.324437
0.516536	-0.423273
-0.447983	0.15172
-0.874506	0.121742
-0.588721	-0.380739
-2.35686	0.277055
-0.492587	-0.482391
1.55474	-0.0465403
-2.55156	-0.102928
-1.29194	-0.0898357
-1.1001	-0.435866
-1.18225	-0.943708
2.29399	0.0393137
-0.692486	0.0716059
0.314067	0.186905
-0.70158	-1.52295
-0.910994	0.237217
-0.622543	-1.21455
-0.245049	-0.475491
0.216324	-1.74295
-0.314326	-1.49333
-1.08601	-1.63325
0.638398	0.0757312
-1.76975	-0.183433
0.27825	-0.169754
-1.27243	0.80614
1.56344	1.13779
0.402449	-2.04283
1.11284	0.865988
0.731445	-0.622459
1.14984	-1.18153
1.33904	0.10594
0.369232	0.615359
-0.673555	-3.33549
1.06869	-0.499384
0.102784	-0.779407
1.71824	0.849792
-0.0124641	1.12901
-0.117329	0.539925
0.363325	0.7977
0.695832	-0.159963
-0.448199	0.0566806
2.2648	-0.204365
0.906141	0.947939
0.183383	0.890349
0.199085	0.0579265
0.707772	-0.0823063
0.989233	-0.7967
1.62154	1.77508
0.236989	1.70775
0.443729	0.725296
2.53722	1.4471
-0.456677	-0.0572334
0.503256	0.121997
0.566493	1.59444
0.820108	-0.0362429
-3.17131	1.29339
1.98032	-0.131111
-0.604417	-0.42961
1.45427	-0.497911
0.609641	0.196885
-1.26844	-0.108834
1.38733	0.1119
1.08207	0.117758
-2.45341	-0.795777
-3.44718	-0.816162
-0.331615	1.91661
-0.181231	-0.255321
-2.48322	0.306077
-0.180075	0.147204
-2.1279	-0.169616
-1.35409	-0.553154
-0.614636	-0.527203
-1.65222	0.30503
-1.26556	-0.12323
-0.420721	-0.263232
-2.68333	-1.22717
-0.494462	0.303416
-0.299451	-0.855808
1.03452	0.953825
-0.763876	-0.122265
-1.13574	1.07673
-1.69809	0.172993
-2.859	1.48783
-1.7945	0.96052
-0.445173	-0.48465
-0.647852	-0.0226551
-0.526503	0.6924
-2.36302	1.23866
-2.23079	0.0200857
-1.51064	0.430077
-0.301628	0.166155
0.0448468	0.258958
-1.33579	-0.0479466
-1.05719	-0.435387
-1.02556	-0.618226
-2.41702	-1.11428
-2.00254	-0.709046
-0.785589	0.106154
-2.61086	-0.301545
-2.67262	-0.796821
-1.2391	1.44304
1.03632	1.18976
-1.43978	-0.540888
-3.08743	0.437343
0.542283	-0.28532
-3.51335	1.73999
0.975226	0.130701
1.36341	0.538764
0.531543	0.0255719
-0.172042	-0.317035
0.110319	-0.288553
1.45832	0.912359
2.29075	0.416029
1.08246	1.02165
-1.72042	-0.0803757
1.77798	0.12493
0.167026	0.162135
-2.25879	-1.03488
0.69441	-0.425934
1.20328	0.209436
-2.92766	0.618893
1.67142	-0.19585
1.2012	-0.63536
1.07263	0.00214388
-2.14348	0.521401
-1.00145	-0.310851
-0.257419	0.120511
0.87245	-0.390742
-0.332186	0.576648
0.373174	0.322342
-0.0959028	-0.39853
0.50139	-0.596287
-0.339207	-0.590595
0.320668	-1.07095
0.506198	0.382815
-1.01023	1.01604
-2.6179	0.890594
0.474474	0.773566
-0.114909	0.533254
-3.2186	-0.185463
-3.31298	1.05814
-1.15048	1.06123
-2.44475	1.03958
-2.17206	-0.385343
-2.8403	-0.890016
-1.14063	0.078564
-0.109328	-0.0562442
0.575405	0.114655
-0.889058	-1.59568
2.09543	-0.0299252
-1.74734	1.46129
-2.69711	1.02752
-2.79631	0.178315
0.573741	1.34872
-0.485303	-0.30533
0.259314	-0.119844
0.079891	1.08586
0.608367	1.06958
1.75541	-0.354942
1.26687	-0.851515
0.816444	0.357707
1.25643	0.0236112
0.956874	-0.225566
0.630795	0.970839
1.4022	-0.0933342
0.572111	0.173745
0.479124	-0.117333
2.34873	0.0491754
1.72597	-0.365721
-0.458326	0.179198
-0.0113738	1.61326
1.25835	-1.30726
-1.76059	-0.281035
2.07065	0.440983
0.366939	0.234557
-2.39668	1.02705
-0.0264295	-1.24202
0.618492	0.03829
0.420591	0.102146
1.87808	0.604483
-2.09634	0.90711
-1.48967	0.423276
0.198387	-0.240018
0.423232	0.483464
1.79414	-0.319766
-0.271306	-0.281539
-1.49699	1.32455
-0.601151	0.0649051
-0.0316965	0.27445
0.555414	0.400672
1.17815	1.21346
0.664272	-0.196868
-0.791259	-1.79494
-1.99953	0.175921
-0.563114	-1.17788
-0.1001	-0.331133
-0.236947	0.117723
-2.79031	-0.239256
-0.573361	0.16532
-0.597994	0.722539
-2.01277	-0.108385
-2.46262	1.56934
-0.763708	0.0233326
1.12085	1.04467
0.582046	0.106869
-2.02186	0.782722
1.27834	-0.0324225
1.24721	0.168709
1.79474	-0.0325946
-0.0170477	0.333906
-2.58602	-0.916962
-0.288329	0.830274
-0.422892	0.438322
0.988619	-0.0235862
-2.45826	-0.233867
2.09222	-1.02678
-1.15697	0.0716193
-0.856263	0.0362268
-0.544308	1.32753
-1.34788	1.53466
-1.68093	-0.152403
0.352937	-0.167194
0.867977	-0.0284061
-2.74668	1.62769
-1.59195	1.04878
1.13045	0.883427
0.918634	-0.778183
0.112082	0.393302
-1.38546	2.00992
0.265259	0.392825
1.5868	-0.552037
0.884178	-0.34539
0.794164	0.416505
1.67618	-0.266602
-2.71448	0.777825
-1.342	1.31112
0.664063	0.0838933
0.663295	-0.0412757
-0.231314	0.355782
-0.0818857	-0.231868
1.9288	-0.814843
-0.899036	0.583229
0.985577	0.373384
-0.0889149	1.88629
-0.483678	0.490681
-3.65129	-1.13617
-1.05704	-0.103597
2.64646	-0.13619
0.743063	1.5404
2.65575	0.160868
0.602199	-0.158855
0.716002	0.853873
2.39328	0.629133
0.718528	1.48843
1.05122	1.10221
-1.96268	1.49927
1.89767	-1.39935
0.154155	0.516805
-0.0125046	-0.72478
-1.29951	1.50338
1.07597	-0.695627
1.08483	0.949214
-1.39427	-0.839094
-0.251417	0.7411
0.374745	0.727324
-2.78704	0.192656
1.51199	1.01506
-1.69927	0.66226
0.0540669	0.170702
-1.06062	-2.46859
0.852313	-0.940236
1.36483	-0.918517
-0.549067	-0.231744
0.452213	-0.613716
-1.78757	-1.43595
0.534621	1.17119
0.667226	-0.497827
-3.63115	0.944465
0.337273	0.824972
0.555208	0.771958
1.00512	0.487237
0.495017	-0.462206
1.14239	-0.129543
0.278312	0.0367016
1.50077	-0.184987
1.241	0.242503
0.738096	0.644151
0.507888	1.1101
1.31043	-1.0949
0.867479	-0.243803
0.386029	0.659181
0.898243	-0.266084
0.65293	-1.00812
0.769046	-0.161181
1.86902	-0.450211
-0.555489	0.467741
0.175686	0.248148
1.07968	0.76004
-1.50557	1.00429
-0.314894	1.45191
1.06792	-0.587434
0.0794364	0.615585
-0.675888	-0.14835
-1.9387	0.0514245
0.820004	-0.0571153
-2.27343	0.0889342
0.0810186	0.0912336
2.17884	0.472402
-0.0831689	-0.932599
0.170259	0.208968
0.095061	0.324392
0.146245	-0.286502
1.02806	1.9987
0.409715	-0.191549
-1.52948	0.305561
1.36387	0.78701
-0.709472	1.14031
1.51699	0.576947
1.53652	0.95276
2.33082	0.224911
1.32176	-0.451676
0.809752	0.816531
1.23273	0.967923
-0.714216	0.963368
1.50162	-0.642097
-0.0349655	0.174183
-0.612169	-0.959256
2.72044	0.506124
0.330848	0.118516
0.947552	-0.129097
0.312314	0.377649
-0.465481	-0.233978
0.733333	0.656888
-3.12094	1.3822
-0.112287	0.59448
-0.00269393	-0.331243
1.26759	1.36898
0.0882277	-0.143575
1.35569	-0.204
1.40737	-0.195581
1.15746	0.138027
-0.298516	-0.0460761
1.3401	0.249319
0.943719	0.384973
2.41935	-0.0981957
2.31492	-1.05444
1.26836	-0.245845
1.13454	-0.266931
1.82073	0.601357
0.648295	0.582444
0.841236	0.235554
2.94104	0.567369
-2.24925	-0.0927415
-0.299928	-0.371911
1.61872	0.735586
2.5651	0.63076
2.36366	0.693533
1.11231	0.573589
0.308014	-0.147129
1.92439	-0.402115
-0.175969	0.675609
0.5003	0.538991
0.597883	-0.849642
0.915709	-0.800208
-0.0787554	-0.50576
-0.732894	-0.528804
1.80198	-0.432698
0.809457	-1.80901
0.696219	-0.638906
0.45096	-0.470489
1.41109	0.663347
0.971122	-0.140444
2.09227	-0.127014
-0.250978	0.303292
0.900183	0.085907
-2.36532	0.285889
-1.65631	-0.554712
1.0139	-0.842282
1.53674	-0.052043
-0.48885	0.261917
1.79741	-0.0904247
-1.9366	1.46673
-0.546937	0.0696651
-0.939397	0.429765
-0.58433	0.729853
-2.42371	0.843546
0.113873	0.000787039
-2.02026	-0.675922
-1.20566	1.13301
-4.21181	0.00644716
1.29935	1.15714
-1.68464	0.863026
-1.8092	0.910501
-1.11959	1.10246
2.39877	0.810394
0.235906	0.0981628
-3.26683	1.36404
-2.07602	1.1733
1.92261	1.35343
-0.323902	0.212097
-0.699752	0.172641
-0.621867	-0.888506
0.942388	0.493144
1.40351	0.223591
1.76086	-0.276297
2.90931	0.735682
-0.641686	1.24444
2.76215	0.565497
1.81273	0.126172
0.0199343	0.496057
1.16349	0.958379
2.5496	0.907003
1.67566	0.430343
1.58359	1.74558
1.42026	1.80255
0.730486	0.496938
-2.0556	1.18684
0.5852	-0.0291488
0.806298	-0.0734212
1.7869	0.175334
0.408016	0.273996
0.134503	-0.728231
-2.02562	1.32832
0.590821	-1.92082
1.22195	1.27963
-0.78384	-1.16381
0.0926339	0.114194
0.161846	-0.612899
0.376301	0.168617
0.321635	0.221745
-0.306727	0.499713
-2.21048	1.72556
1.65294	-0.281899
-1.91765	-0.143945
-0.109479	0.42497
-2.86448	-0.116165
1.21549	-1.86675
-1.07962	0.0294565
-1.40492	-1.97312
0.703063	-0.872611
-0.888048	-1.22667
0.541624	-0.304719
0.67434	-0.0520546
0.4723	0.343732
0.829513	-0.698823
0.254966	-0.279325
1.92303	0.289397
0.357756	0.208217
1.06801	1.31494
1.0301	0.409699
1.03695	0.311353
0.648434	0.56589
0.246387	0.562228
0.217079	1.27063
0.621458	1.08729
-0.615553	-0.36633
0.806424	0.807028
1.93491	-1.86066
0.802437	0.545452
0.398243	0.400664
0.844586	-0.0293022
-2.00223	0.495133
-2.76814	0.351841
0.542049	0.467515
1.09917	0.7293
0.71435	0.322316
0.346075	0.0498457
-0.0562409	0.13863
0.625965	0.170893
1.20353	0.0501057
0.402286	1.22794
1.18688	-0.117633
0.0548687	0.615455
0.353329	1.05209
-0.469373	-0.789742
1.29904	-0.69192
0.610889	-1.3816
1.03703	-0.996782
0.0434748	-1.26703
-2.36943	-1.00185
0.387531	-0.572242
0.470707	-0.444625
0.847949	-0.621233
1.15426	-0.553823
-0.864132	-0.241658
0.151731	-0.145832
0.711815	0.899795
-0.795476	2.14698
-0.208497	1.00623
-0.881593	0.81315
-1.84238	0.258789
0.130589	-1.75404
0.719841	-0.274962
-1.03952	-0.326678
-3.36192	-0.0230448
-0.243608	-0.862793
-3.63351	0.306431
-2.94478	-0.236679
-2.70158	0.202095
-2.47013	1.32727
0.23945	0.227252
-1.77273	-0.534975
-0.883401	-0.0616238
-0.0643778	-0.992906
-1.0258	-0.829625
-0.542379	-1.09574
-2.12574	-0.629059
-0.110679	0.378065
1.58981	-0.475284
0.267177	-1.49757
-0.679297	-0.482611
-2.38103	0.958436
0.391735	-1.31856
-1.46348	-0.851997
0.556054	-0.781711
0.320836	-0.815923
-1.67613	0.569001
-2.365	0.139838
-0.00440023	-0.305414
1.15557	-0.666385
-1.28795	0.133576
1.22794	-0.781086
-0.24954	-0.131025
-1.68218	-0.163437
-1.50741	1.11021
-2.66736	-0.67708
-0.887581	-0.098597
-0.749102	-0.715211
1.45617	-0.254144
-1.98023	-1.38581
-1.02183	-0.621171
2.26004	-0.300831
-1.41755	-0.187362
1.76414	0.172505
-0.8569	0.239659
1.1978	-0.0732568
0.41515	-0.941579
1.48239	-0.982729
0.899565	-1.16796
-0.336927	-1.57419
1.31567	-0.706006
-0.364476	-1.08509
-0.90209	-2.56125
0.112254	-0.235968
-1.81772	-0.995937
-0.187383	0.140795
-1.83692	1.23493
0.393319	1.02599
0.257506	0.899815
0.782679	0.379499
-0.608497	-0.554618
-1.37101	-0.801691
-0.740582	-0.789396
-2.5289	-0.0789191
-0.977398	1.24446
-1.54124	-0.742309
-1.93088	-0.370558
-0.652754	1.44765
-1.65687	-0.863656
-0.146277	0.818177
-1.82749	-0.53588
-2.01651	1.57267
-1.55402	0.611404
-0.244839	0.975062
-0.839442	0.613221
-1.71918	0.296559
0.952958	-0.0762743
-1.56034	0.560564
1.35377	-0.612593
1.08781	0.382065
-1.86915	0.900167
-1.03091	1.21367
0.204101	0.877788
0.320708	1.29871
0.693985	-0.614208
-0.784519	0.374139
-1.72726	-0.148199
-0.991462	0.253062
0.204171	0.41092
-1.47191	-0.168196
-0.928421	0.763396
0.94012	0.631326
-1.56404	0.492056
1.08844	0.465385
-2.84189	-0.261959
-1.42496	1.20812
-0.458108	0.150616
-0.480977	-0.688748
-1.38829	-0.153877
0.300188	1.81324
-1.80008	0.382391
-3.70087	0.796228
0.487067	0.670143
1.1357	0.264466
1.20165	0.626427
0.872235	-0.155722
-2.7286	0.532152
1.68922	0.614585
-3.59838	0.20244
0.302237	-0.367476
-1.26504	0.155578
1.39788	0.481778
1.19276	-0.421665
-0.0147839	-0.433148
1.61725	-0.769224
1.10533	0.560245
0.284658	-0.0552367
0.354971	0.549891
0.322832	0.70616
0.173367	0.068908
2.61622	0.247428
-0.520305	-0.204863
0.179954	0.135328
-0.647723	0.227023
0.537043	-0.0523678
1.08119	-0.365991
0.932803	0.171943
-0.092794	0.360333
-0.899254	0.744597
1.98651	-0.282603
2.10547	-0.358172
-0.758707	0.0942139
2.65544	-0.211398
-0.329509	-0.643144
0.48435	0.357324
-0.178521	1.1944
0.219712	0.359882
0.474581	1.15538
0.769184	0.198878
1.75915	0.166061
-1.13569	-1.54744
1.03087	-0.167391
-2.50049	0.186158
0.402111	0.55779
1.03851	0.94515
1.30077	0.906392
1.40637	-0.389635
1.01647	1.05156
2.28081	-0.00992158
0.294352	0.492084
-0.590544	0.508968
-0.047602	0.374467
-3.71444	-1.10996
2.46582	0.820601
0.140007	1.15268
-0.449081	0.485392
-2.84495	1.38835
-0.190095	0.319074
0.843037	0.512844
0.44334	0.248449
0.512889	-0.630373
0.265403	0.956089
0.642118	0.0334695
-1.43604	1.33974
0.375677	2.49599
2.78128	-0.17786
-0.952363	1.14903
1.82436	-0.27636
0.77809	1.68743
-2.52818	-0.390515
-2.66452	1.64244
0.362999	0.0802784
-0.765732	-0.15954
1.39857	0.208525
0.316212	-0.463414
1.91934	0.18753
-3.2292	0.680507
-0.0599145	-0.577542
0.138284	0.162829
2.20455	-1.25501
0.709417	0.838716
1.12163	-1.26305
-0.638272	-0.0369615
1.28126	0.90762
0.656064	0.66903
2.31064	-0.464368
2.84973	0.559558
0.380332	-0.0631251
-2.64975	2.01881
-2.22818	1.00909
-1.65837	1.17417
1.53422	0.10495
0.753097	0.684748
-2.20425	0.485783
-0.151399	1.58378
1.00682	-0.633135
1.25505	-0.316064
1.47177	-0.336114
0.7849	0.32351
1.04934	0.392653
-0.110604	1.05683
1.14323	0.428056
0.670638	1.2438
1.55584	-0.574285
0.43185	0.616323
0.184514	0.0279848
-0.391357	-0.0117942
-3.65759	0.343217
-1.48237	0.52794
-1.44505	1.29714
-0.904673	-1.03375
1.53477	-0.16797
-2.57536	1.156
-0.997269	0.818736
2.106	-0.776006
-0.219435	1.17413
0.232589	0.890285
1.91169	0.174712
1.29975	0.284163
0.36904	0.330374
-2.86041	0.548797
0.848174	0.070734
1.36241	-0.146448
0.596585	-1.73778
-0.366085	1.07069
-2.20938	1.28658
-3.25887	0.378742
-2.39791	-0.778831
2.22604	-0.152284
-0.100895	0.850706
0.339106	-0.940258
-0.28447	0.191319
-0.413962	1.64467
-1.241	-0.0636912
-0.0213888	0.213957
1.25739	0.676919
-1.33222	-0.270974
0.231321	0.239122
-3.60687	-0.691522
-0.433408	-0.571784
1.38116	-0.179933
-1.31427	0.439351
-1.38621	-0.754103
1.17633	-0.244213
1.44936	-0.748187
1.49975	-0.124686
2.44142	-0.212322
0.989899	-1.1536
0.639627	-0.904791
-0.669261	-0.182608
1.38766	-1.32402
-2.59326	-0.684426
1.75947	-0.811895
1.27904	0.395221
1.39179	-1.31389
-0.726531	-0.958191
-1.04269	-1.48243
0.227663	-0.377636
1.26549	-0.318251
1.97418	0.301432
-0.835391	0.834926
1.70977	-0.962911
0.445399	-0.137516
1.64804	-0.338384
0.302066	-0.509742
1.61346	0.502777
-1.53085	-0.565854
0.402466	0.43289
0.106401	-0.17212
0.829624	-0.546166
-0.395759	0.942817
1.78863	-0.287807
1.66134	-0.489764
1.27111	-0.323582
-0.537072	0.92329
0.450122	0.0592306
-0.0424791	0.32947
-0.0272171	0.205582
1.2374	-0.100001
-0.351539	-0.142143
-1.29377	0.393151
0.143166	-1.05438
0.253812	-0.109128
0.208023	-0.320646
-3.07533	0.277333
-0.115792	-0.55599
0.378645	0.814601
1.4325	-0.144079
0.0849854	-0.638417
2.49059	-0.591951
-3.98696	0.285079
-0.706526	0.749194
-2.82061	1.68614
1.02857	-0.528047
1.76577	-0.0960741
1.81006	0.483456
-1.07362	-0.893284
-0.583754	-0.218286
-0.357957	0.266739
0.966911	0.141722
1.45532	0.176591
-1.19376	0.879362
-2.58575	1.01297
-0.639647	-0.0926166
-1.14212	-0.10821
-2.29973	1.57319
0.984415	0.113243
1.11929	0.343267
-1.78487	0.19188
-0.340174	0.683372
-0.256162	0.520954
-0.222281	-0.372201
1.37591	1.0188
0.439177	0.500452
1.25465	-0.128788
2.53813	0.0463723
0.0623233	-0.262287
0.677493	-0.100952
1.3465	-0.30611
1.82257	0.94276
1.07767	0.491204
0.99735	1.16135
2.18927	-0.150018
1.8815	0.22835
0.0783337	-0.444413
0.277612	1.22965
1.4121	0.609048
0.554866	-0.499412
0.9202	-0.637977
0.139286	0.930469
1.74946	1.56936
1.0264	-0.670571
0.678132	1.07344
2.30062	0.345354
-1.15681	0.929789
1.10849	-0.0377778
-1.87239	1.69962
0.711215	0.640717
-1.20191	0.897275
-0.0825206	-0.000834129
1.03371	0.660595
0.791514	0.356715
-0.392252	-0.601853
0.965993	0.0843189
1.4744	1.09043
0.60608	0.636849
-1.20687	0.739063
1.54134	-0.468402
0.427687	1.32363
1.21812	0.81749
-0.0535281	1.64033
0.127595	0.0874312
-0.191284	0.675837
1.05028	1.07119
1.22156	0.734613
-3.51152	1.38785
1.15956	-0.255201
0.136027	-0.44644
1.90941	0.28537
0.442399	-0.00714488
1.3697	-0.336088
-1.36741	-1.79308
-0.609495	-0.55153
0.298642	0.778685
-0.88433	0.756506
0.596603	0.673444
0.577007	0.838753
-2.11089	1.85394
-1.26918	0.139587
1.93704	-0.573281
-0.658059	0.2723
-1.38039	-0.0423283
-0.126672	0.0616727
1.84522	-0.496588
-0.40917	-2.01032
1.30133	-0.973212
0.103135	0.287846
-1.31166	0.122596
0.620855	-1.09839
0.619747	0.204761
-0.424683	0.0954148
1.50929	0.468891
-0.499893	-0.823539
-0.724008	-0.759152
-0.889157	-0.439437
-1.74614	-0.122792
-1.31699	0.196564
-2.07696	1.33663
0.588968	-0.394189
-0.623746	0.616056
-1.58917	0.117171
-0.0159945	-6.34006e-05
0.64754	0.0502736
0.275295	-0.00259595
-0.130944	0.415175
-0.980432	-1.01069
-1.86688	0.059109
-0.0569427	0.281314
1.64832	1.10136
0.151175	-0.213017
0.774978	-0.540735
1.52324	-0.839117
-0.880446	-0.600845
-0.778895	0.745422
1.50732	-0.230548
0.522546	0.15484
0.694157	-0.289813
0.755464	-0.686829
-0.317176	-0.138803
1.2627	-0.818596
-0.574628	-1.39774
-0.27975	-0.0502076
0.610172	-0.204728
-0.3963	0.0132191
0.570778	-1.8557
-0.238332	-0.290905
1.01938	-0.295305
0.145252	0.8939
0.816594	0.34113
-0.292468	0.0496203
1.10682	-0.0100692
-0.997606	0.486623
-0.806672	0.035717
-1.32421	-0.0988525
-0.541699	0.163608
2.24938	0.392305
-0.112267	-0.446385
0.917207	0.223335
-0.309555	0.240672
-0.765343	0.936118
-0.65358	0.456224
0.19476	-0.284954
-3.97269	0.598903
2.21236	-0.27431
1.81199	-0.807943
-0.62807	0.158612
-2.17786	1.36612
-0.641891	0.246381
-2.54032	1.23316
-1.53079	0.00688072
0.689728	0.643582
0.485225	0.140689
1.8112	0.703231
1.3933	0.514772
3.44111	0.765135
-2.27208	1.53667
-0.309873	0.935675
0.294631	-0.241813
-0.256089	-0.326708
2.0453	0.847673
-0.708181	0.273765
0.0493328	-0.701247
0.672477	0.294735
1.62069	-0.0158521
1.54535	1.32654
0.786844	-0.195321
-0.782206	-0.137138
-0.693376	0.569288
-2.33005	1.47122
-0.288834	0.961712
-0.320602	0.389344
-0.297615	1.74913
-0.694708	-0.0168106
-0.179448	0.0972916
-0.71601	0.862013
-1.72518	1.01589
-1.19871	0.533636
2.2847	-0.262562
0.0479908	0.888217
-0.370004	0.458422
-0.577907	0.294764
0.20729	0.0219575
-4.38266	-0.540029
1.12963	0.691328
-1.17525	-1.14834
0.0255427	1.489
-3.15947	-0.236861
-2.22936	0.0102417
-2.19802	0.952434
1.56003	0.942915
-0.990712	0.181194
1.08286	0.900822
-0.9267	2.21311
-0.260829	-0.23477
0.0871861	-0.135695
0.448605	0.0365899
-1.76647	-0.439222
-0.728683	0.806548
0.123979	-1.01301
-1.98535	-0.200723
0.249251	0.506267
-1.14572	0.900862
1.71314	1.31492
0.330676	0.303541
-0.567914	0.085296
1.3363	1.78777
-2.32109	-0.697434
-0.604745	0.508438
-1.51676	1.10645
0.123972	0.521143
-2.94688	-0.875996
-2.51286	0.763612
-2.10096	0.678615
-2.19352	0.253347
1.28405	-0.441956
0.447757	0.417001
0.362276	0.773362
-3.77382	0.901875
-0.491088	1.1432
-0.40678	1.62542
0.819791	1.02834
-0.460454	0.9956
0.286044	0.784329
-1.22308	1.27835
0.309588	-0.440274
0.572111	0.936435
-1.53133	0.954248
1.1054	-0.00149634
-0.613019	0.497918
-1.24412	0.995877
-2.21103	0.648994
-1.21952	-1.68532
0.470219	0.333996
1.13139	0.200312
1.25013	-0.567771
1.48673	0.39597
-0.0311786	0.0551203
1.24637	0.677387
0.51961	0.409475
-0.642694	1.19493
-0.352107	0.881254
-2.9351	1.19929
0.176291	0.489119
-1.79634	0.771163
1.61857	0.636667
-1.4236	0.203408
-1.8671	0.958044
-4.04559	0.643389
-1.78607	1.25818
1.4289	0.917973
-1.45054	2.26302
-2.66488	0.773153
1.56466	-0.404331
1.73209	-0.155307
-2.92478	0.937169
-2.6397	0.931383
-0.280594	0.894525
-0.00757372	0.870383
-1.22209	0.989232
-0.1022	0.896603
1.06193	-0.233388
-1.62163	0.520444
-0.504032	0.715024
1.69036	0.151891
2.58554	-1.24858
1.32298	-0.609633
-0.894357	0.439303
-0.42264	-0.783072
0.481894	-0.783692
-0.723112	1.47847
-2.71442	0.500774
0.871415	-0.111447
-0.916156	0.0516842
0.0927828	-0.0525612
0.227132	-0.513731
0.103795	-0.173961
-3.34873	0.232803
-0.93251	-0.533517
-1.90358	0.670931
-3.34248	0.126605
-3.11674	0.0800134
-2.99495	-0.185951
-2.81082	0.372924
1.46268	0.770886
-1.08597	1.20868
-0.0506497	-0.143137
1.631	-0.343116
-0.790197	-0.560368
-0.684748	0.412227
1.59078	-0.129281
-1.32221	-1.49101
-0.232109	0.430284
0.66964	-0.0147694
0.518483	0.225166
-3.3664	-0.932907
1.73018	0.865541
1.15245	1.49561
-1.77828	-0.0166786
-3.04523	-0.170203
-2.21364	1.51019
1.90804	-0.243778
1.77688	0.135358
-3.91745	0.728773
1.36329	0.1058
1.40338	-0.217053
-0.127782	0.135183
1.17454	1.1479
1.32346	0.670909
-1.39648	0.498242
0.777933	0.868836
0.160523	1.47582
1.33666	0.801663
-0.500165	0.00183582
0.699119	0.206556
-2.78208	-1.0634
0.398254	-0.262182
-0.0245425	0.495362
0.205344	1.10933
-0.0853753	1.67247
-0.965258	2.00487
0.82915	0.890415
-2.69242	1.86559
2.00164	0.40602
0.604858	0.650839
-0.20122	0.892639
0.872816	1.11498
0.961672	0.445911
-0.337889	-0.415738
-2.89974	1.67894
-2.32172	0.977092
0.283589	0.572217
-3.27025	1.21171
1.00868	-0.24533
0.341774	0.579754
-1.1011	0.0773176
-0.679748	-0.0933654
1.18501	0.338753
-3.01304	0.471082
-0.400475	0.300636
-0.872707	0.0386742
0.712545	1.67719
-1.48065	1.60306
1.69368	0.0533236
-0.028802	0.543924
0.054729	0.24801
1.14937	-0.91958
0.769036	0.301483
0.608195	0.7551
-1.71261	1.21739
-1.20245	0.256939
0.116959	0.372867
-0.966754	1.28079
-0.30076	0.0774493
-1.29571	0.229689
-1.57451	0.29339
-1.61094	0.911009
0.771925	-0.376147
-0.366511	1.36419
-0.366118	0.903037
0.66108	0.313393
0.857334	-0.0156626
0.587893	0.76171
0.854039	0.0638863
1.69295	1.14266
1.87169	1.38337
0.349832	0.98246
1.12441	0.483056
-0.0738995	0.295187
0.358176	0.438742
2.01584	0.241685
0.23097	0.171122
0.290921	-0.937267
-1.00275	0.488045
-1.05403	-0.325753
0.294817	0.228161
1.78837	0.577433
0.201035	0.657574
0.761398	1.31955
0.4391	0.556887
2.04585	0.94787
0.247708	0.0821574
0.240669	0.433933
0.44492	0.606362
0.344539	-0.319244
0.632392	1.05492
0.222491	-0.265057
0.431192	0.525608
-0.375752	0.896982
0.549374	-0.288456
1.58643	-0.321953
0.717214	0.639032
-1.04987	-1.10687
-1.35494	0.184529
-0.0475491	1.3027
-1.69527	0.337282
-0.044848	0.383928
0.216619	0.410516
-0.27831	0.980041
-0.921748	0.639745
-1.05318	0.492542
0.470411	-0.189648
-0.00955996	0.935804
-1.36537	0.573392
-0.256331	0.431655
1.79643	-0.394636
0.131261	0.366983
0.602856	-0.598672
1.27863	-0.398545
0.610361	1.13869
1.3583	0.853462
-0.739208	0.531686
0.156927	1.31126
-1.6108	1.65507
2.31472	-0.149533
1.06576	0.115031
1.7269	0.434833
-1.66195	1.03098
1.61168	0.179487
-0.0332806	0.835291
0.963086	1.06577
0.700152	-0.408747
0.288506	0.196038
-2.44774	0.344926
-0.277674	1.34632
1.21607	-0.51239
0.49325	0.275394
-1.39069	0.448071
0.452051	0.609884
-2.2173	0.57909
-0.0501024	-0.216066
-0.907523	0.571653
-4.72882	-0.0833041
-2.61124	1.46675
0.972774	-0.717498
-0.0125602	0.148139
-0.787702	1.11248
0.427254	-0.368675
-0.368178	0.181141
-4.57205	0.874991
0.614807	0.409589
1.07892	0.713572
-0.756805	0.787719
-0.246219	0.379525
1.74392	0.676651
0.893989	-0.301388
1.29885	-1.61516
1.70833	0.554947
0.795437	-0.171881
-0.270711	-0.0865747
1.32077	-0.528828
-1.10169	-0.322046
-1.48463	-0.436403
2.24907	-0.969197
2.08857	-0.324732
-0.700279	-0.240059
-0.386345	-0.752832
1.92246	-0.505988
-3.30625	0.82148
1.3704	-0.914844
0.622838	-0.365572
0.137941	-0.505018
-2.97632	0.949634
-1.34146	1.08013
-2.44391	1.47039
-2.31481	1.44035
1.7879	0.0133678
-2.54786	1.56724
-1.04262	-0.90832
-1.1415	0.813948
-1.14178	1.23527
-2.42341	0.862924
0.835404	-0.654907
1.01024	-0.131228
0.667511	0.306241
-3.41568	0.418203
-2.49107	1.65376
-3.65121	0.780768
-0.647976	1.20329
-1.59718	1.39659
1.99533	0.763623
-0.245927	0.371753
-0.0598465	1.13536
-2.43419	0.880699
-2.53246	0.689344
-1.4826	1.34226
-0.968983	0.768153
-1.56108	-0.286053
0.78362	0.703994
-1.47461	0.237259
0.411515	0.357457
1.43926	0.442299
1.4289	0.923955
0.733879	0.877178
0.846675	0.963752
0.513682	0.918876
2.50821	0.23106
-0.362377	0.111309
-0.0596485	0.520118
0.784981	1.04411
0.358288	0.893896
-0.0476282	0.934572
2.76102	0.427963
-1.32063	0.408379
-2.48161	1.18771
-2.95713	1.19598
0.921223	0.243667
2.38856	0.756511
0.812102	0.149285
1.88454	0.270845
0.223483	-0.224252
-0.815754	1.31169
-0.569653	0.716006
1.78253	0.993282
2.2708	0.848668
0.103377	0.254349
1.5491	0.932543
0.684952	1.13237
0.266516	1.02377
1.20987	2.18532
-1.93801	0.337241
-1.15576	0.877639
-2.7267	1.00822
-0.530636	1.63819
-0.388341	1.16153
0.194797	-0.86219
0.884264	0.807726
1.27439	0.695274
-0.110093	0.502912
0.180971	-0.00478576
-0.154242	0.333087
2.02639	1.59593
1.68093	0.36658
-0.1423	0.354573
-0.621343	0.17574
0.397012	-0.413664
1.21115	-0.245805
0.310516	1.26011
-1.04919	-0.703205
-1.07367	0.334795
0.166392	1.08313
-3.89726	0.622965
2.66261	0.668177
0.38833	0.19444
-3.33847	0.0888338
2.58949	-0.732655
-0.264856	0.469862
1.14279	-0.652994
-2.2072	2.66126
-1.09808	0.809108
1.8305	0.014952
-0.357076	-0.472748
0.0177226	0.565656
-0.722183	0.381469
0.968289	-0.442724
0.211472	1.6111
-1.77642	2.43958
-0.118507	0.368346
-0.201135	0.499907
1.50773	1.67826
-1.23517	1.24678
0.399622	1.01873
1.83546	0.562706
1.03223	-0.250093
-0.285597	0.468134
0.841068	0.377501
2.97391	0.404691
-4.42044	0.533718
0.31493	0.139473
0.263721	1.00065
2.08875	1.04684
-0.127891	0.770572
0.177028	0.380941
0.825554	0.871103
2.36553	0.951854
0.0307926	0.617147
2.02538	0.440742
-1.38314	0.15615
1.6088	0.954191
1.72031	0.322481
-2.99977	1.3967
-0.516845	1.07222
0.940745	0.13471
-1.64431	-1.03354
-3.548	0.508984
0.500413	1.75974
-1.94676	1.11524
-1.12605	1.88979
1.70748	1.42039
0.605286	0.831194
1.94929	-0.500977
1.63864	-0.0975509
1.66011	0.753505
-2.76526	1.81739
1.49222	-0.0989158
-0.0678377	0.822754
-0.70429	0.153627
1.02817	0.0139682
0.744833	0.792068
-1.9459	0.0107594
0.716332	-0.0721148
-0.644294	0.165614
-0.0980792	0.946117
0.158677	0.838245
0.159461	1.14126
2.2645	1.23983
0.260701	0.645301
0.712215	0.579883
1.02105	0.102176
-0.25196	0.314896
2.82731	-1.25433
-1.37259	1.23626
2.62224	1.01071
0.713145	1.73592
-1.23301	-0.870711
0.769967	0.154873
-2.9441	1.19347
-0.523179	0.689583
-0.808295	1.19989
0.149069	1.84196
2.95223	0.197444
0.0511529	0.727306
-2.56435	1.84775
1.5754	0.864729
0.313978	1.90035
-1.16095	1.62146
0.657647	0.707456
0.894458	0.682709
0.791982	2.45564
-0.506174	0.746663
0.878314	0.652342
0.040423	1.09642
0.825848	1.13987
0.287984	1.1228
1.46447	1.2929
-2.43678	1.03619
-1.44922	0.653945
0.293261	0.878816
-0.170837	1.66449
0.368879	0.607094
1.46729	-0.238768
1.34451	1.71013
0.113531	0.182231
-0.769605	-0.44102
1.8831	-0.727779
-1.74986	0.955047
0.326285	0.102906
-0.574306	0.813307
-1.62062	0.756971
-0.0855627	0.194232
-0.632568	1.52807
-3.13264	1.20712
-2.70832	0.757527
2.60695	0.147193
0.181568	0.489309
-0.936558	1.99284
-0.823953	0.450376
-1.19788	0.860477
-0.0179231	1.2613
0.0527441	0.0374821
-1.20819	1.57421
0.609766	0.666952
2.23234	-0.0497386
1.65344	-0.268098
-0.392103	0.476426
0.871071	0.468317
-0.760761	1.41157
0.930128	1.14885
0.823511	0.189643
-0.554696	1.42785
-0.654594	1.27366
0.227945	1.74862
2.73921	-0.12902
-0.0665978	0.701063
-1.73332	1.5629
-1.96638	-0.810394
1.49782	0.911778
0.501875	0.331985
-0.848365	0.381887
0.39993	0.303412
-0.515045	1.04862
0.644984	1.10161
0.929411	-0.143458
-1.39883	-0.169004
0.92874	0.851837
-0.219334	0.699758
1.07048	1.14507
-1.97905	0.913966
0.418627	0.497623
-0.216617	0.962356
-0.907186	0.977713
2.02956	1.31108
-0.184244	1.62656
-0.0795601	1.13085
0.913914	1.9162
-1.4385	0.184101
-0.0929851	1.05854
0.969616	1.08643
-1.24826	1.19816
-2.91653	2.02435
0.451794	0.703293
-0.846159	1.02066
-0.242209	1.00491
-1.78414	2.65081
-4.20257	0.677519
-0.645271	0.805256
-0.877232	1.78911
0.49099	1.45852
-0.229518	0.999754
1.93657	2.26515
0.840872	0.15449
0.951695	0.596215
0.222836	0.363362
-1.30243	0.714935
-1.87165	0.832553
-0.786317	1.80274
-0.196224	1.50205
-0.0965349	0.926105
0.0493861	-0.163834
1.20578	0.194775
-2.10603	1.49304
0.732817	0.412652
-0.14496	-0.501411
-2.35758	0.230512
-2.00392	1.86712
-0.496065	1.19332
0.801659	0.218223
-1.79614	2.28798
-2.28847	1.38971
0.531523	0.715669
-0.668376	0.81447
-0.188757	0.235532
0.779794	-0.218953
-1.14	-0.337816
-0.435339	1.2888
-0.626206	0.417921
-0.113899	0.450448
-0.151617	0.284234
0.372248	0.40808
-2.61431	0.238343
1.70874	-0.114408
0.17737	0.607459
-0.976031	1.08544
-2.07791	1.18283
-0.648115	-0.139377
-1.48941	1.59695
1.11597	1.19217
-0.106832	0.34686
0.654268	0.214976
2.92378	0.850835
0.839889	-0.656304
0.771108	-0.0789375
-0.189587	1.53249
-1.28225	-0.0923059
-0.792387	-0.125294
-1.71333	0.559608
0.385171	0.320981
-0.52328	0.48163
-1.80988	0.758533
-0.259308	0.693268
1.73329	0.0357383
1.33765	-0.456818
-0.0264971	1.2266
0.271613	0.969468
-1.54316	0.461798
0.515744	1.61456
0.570989	0.439729
1.94844	0.150698
-0.748658	0.754488
0.93458	0.567229
0.561873	0.682434
1.71797	0.487664
-1.16945	0.488605
0.967225	1.32491
-1.71561	1.63051
-0.0824884	0.0546797
-0.575201	0.551333
-0.161982	0.164236
0.013844	0.716848
-2.84286	1.25811
1.73642	1.84376
-0.150071	1.2796
-0.763079	1.08707
0.0952176	0.0805544
-2.67957	2.19164
2.55132	1.31289
2.62963	0.192956
-0.199996	1.37053
3.11859	0.742689
0.813733	1.4206
-0.619657	0.137626
0.203957	0.816843
0.0532516	0.781845
0.507151	1.0788
-2.34356	-1.41823
-0.683047	0.421581
0.0146763	0.296865
1.55065	0.56755
-1.98515	2.16461
-1.67797	1.77366
-1.90333	-0.767668
0.625652	0.413722
-3.20913	1.61922
-0.877441	0.385131
-2.91573	1.5576
-0.400068	-0.000957995
0.197376	-0.125758
0.868482	1.24615
1.66529	0.481451
2.63817	0.752799
[truncated: 480 more rows]
